# Supplementary material for: Evolution of linear triterpenoid biosynthesis within the Euphorbia genus
Source: Nat Commun. 2025 Jul 1;16:5602. doi: 10.1038/s41467-025-60708-2 (PMC12219392; doi:10.1038/s41467-025-60708-2)
Supplement: Supplementary file 3 — Supplementary Data 1 [file 41467_2025_60708_MOESM3_ESM.xlsx]

## Sheet: Sheet 1
List of S. cerevisiae - codon optimised plant sequences
>AtSS
ATGGGGAGTCTGGGGACTATGCTAAGGTACCCGGACGACATCTATCCGCTGCTTAAAATGAAACGTGCTATTGAGAAGGCGGAGAAACAGATTCCACCAGAGCCTCACTGGGGTTTCTGTTATTCCATGCTGCATAAAGTCTCTAGATCCTTTTCCCTTGTGATCCAACAGCTAAATACGGAATTAAGAAACGCAGTATGCGTATTTTATCTAGTGTTGCGTGCTCTTGACACAGTTGAAGACGACACGTCTATACCCACCGATGAAAAAGTTCCCATTCTTATAGCCTTTCATAGGCATATCTACGACACCGACTGGCATTACAGTTGTGGGACTAAAGAGTATAAAATATTGATGGACCAATTTCACCATGTCAGTGCCGCCTTTCTAGAATTGGAG…
>EpSS-L1
ATGGAGATTTTAGGCGGCATAGTAAAACACCCCGAAGAGTGGTATGGCCTGTTGAAGCTAAAGATGGCCGAGAAGCAAGTGGAGAAAGACATGCCCAGCGAGCCTCACTGGGTGTTTTGCTACTCAATGTTGCCTAAGGTGTCCAGGAGCTTTGCTTTGCTGATAGGCCAACTACCCACTCCCCTTAGGCATGCAGTTTGTGTGATGTACTTAGTGCTGCGTGCGTTAGACACAGTCGAGGACGATACATCACTACCTTTAAATGTCCGTTTGCCGATTCTGATTGATTTCCATAAGCATGTATACGACCCGGACTGGCATTTTTCTTGTGGGACGGAAGAGTATAAAGTCTTGCTTGAGCAGTTTCATCATGTATCCACCGCGTTCCGTAGTTTAAAG…
>EpSS-L2
ATGGGCAGTCTAGGGGCTATTCTTCGTCACCCAGATGACTTCTACCCCCTTCTGAAGCTTAAAATGGCAGCAAAGCACGCTGAGAAACAAATTCCCGCGCAACCGCACTGGGCCTTTTGTTACTCTATGTTACACAAAGTGTCACGTAGTTTTTCCTTAGTCATACAGCAACTAGGTACGGAGTTAAGGGACGCAGTATGTATTTTCTATCTAGTTCTAAGGGCGTTAGACACTGTGGAAGATGACACTTCCATTCCCGCTGACGTGAAAGTCCCGATATTAATTGCCTTCCACAAGCATATCTACGACCGTGAATGGCACTTTTCCTGTGGCACAAAGGACTACAAAGTTCTGATGGACCAATTCCATCAACTTAGTACCGCTTTTTTGGAGTTGGGT…
> EpSS-L1to-L2_6AA
ATGGAAATCCTTGGCGGAATAGTTAAGCATCCTGAAGAATGGTACGGTTTGTTGAAACTAAAGATGGCAGAGAAACAGGTCGAGAAAGACATGCCTAGCGAGCCACACTGGGTTTTTTGCTACTCCATGCTGCCCAAAGTCAGCAGAAGTTTCGCCTTACTAATCGGACAGTTACCTACCCCGCTGCGTCACGCGGTGTGTGTATTCTATCTGGTGCTTAGGGCGTTGGATACCGTGGAGGACGACACAAGTTTGCCCTTGAATGTGCGTCTGCCAATCCTTATAGACTTCCACAAACACGTTTACGACCCAGACTGGCACTTCAGTTGCGGGACTGAAGAGTATAAAGTCTTGCTGGAACAGTTTCACCATGTTAGTACAGCGTTCAGGTCACTTAAG…
> EpSS-L1to-L2_7AA
ATGGAGATATTAGGCGGGATAGTAAAGCATCCCGAAGAGTGGTATGGACTGCTTAAGCTGAAGATGGCTGAAAAGCAAGTCGAAAAAGACATGCCGAGTGAACCACATTGGGTCTTTTGCTACAGCATGCTACCAAAAGTATCTAGGAGTTTCGCGTTGTTGATAGGGCAGTTACCTACCCCTCTAAGGCATGCCGTATGTGTATTTTACTTAGTATTAAGGGCATTGGACACCGTTGAGGACGATACGTCCCTGCCCCTGAACGTGAGACTGCCGATCCTTATTGATTTTCATAAGCACGTGTACGATCCCGATTGGCATTTCAGTTGTGGTACGGAAGAGTATAAAGTATTGTTGGAGCAGTTCCACCACGTGTCAACGGCCTTTAGAAGTCTAAAG…
> EpSS-L2to-L1_6AA
ATGGGAAGCCTGGGCGCGATACTAAGGCATCCAGATGATTTTTACCCATTATTGAAACTTAAAATGGCAGCCAAACATGCAGAGAAACAAATACCGGCGCAACCACATTGGGCATTCTGTTATTCTATGTTGCATAAAGTGTCTAGAAGCTTCTCTCTAGTGATCCAGCAGTTGGGCACTGAACTAAGAGATGCCGTTTGCATCATGTACCTGGTGCTAAGAGCCTTAGACACAGTAGAAGATGATACCTCCATACCTGCAGATGTCAAGGTCCCAATCCTAATTGCATTCCACAAACATATATATGATCGTGAGTGGCACTTTTCTTGCGGGACCAAGGACTACAAGGTTCTTATGGATCAGTTCCATCAATTAAGCACAGCTTTTTTAGAATTAGGG…
> EpSS-L2to-L1_7AA
ATGGGCAGTCTGGGAGCGATACTAAGACACCCCGACGACTTCTACCCTCTACTTAAGCTAAAGATGGCAGCTAAACATGCCGAGAAACAGATCCCCGCCCAGCCTCATTGGGCTTTTTGCTATAGCATGCTGCATAAAGTATCAAGGAGCTTTTCTCTTGTGATTCAGCAATTAGGAACAGAACTTCGTGACGCGGTTTGTATCATGTATTTGGTCTTAAGGGCACTTGATACAGTGGAAGATGACACATCCATACCCGCGGACGTGAAGGTGCCGATATTGATCGCCTTCCATAAGCATATTTACGATAGAGAGTGGCACTTTTCCTGTGGCACTAAAGATTACAAGGTTCTAATGGATCAATTTCACCAACTATCAACGGCTTTCCTGGAGCTTGGA…
List of E. coli - codon optimized N-and C-terminal truncated plant sequences used for protein expression
>AtSStr
TATCCCGATGACATATACCCCCTGCTTAAGATGAAGCGGGCAATTGAAAAGGCGGAAAAACAGATTCCACCAGAGCCGCACTGGGGATTTTGCTATTCTATGTTACACAAAGTGTCCAGATCGTTCTCTTTGGTCATACAGCAACTGAATACTGAGTTGAGAAATGCTGTGTGCGTATTCTATCTGGTGCTGAGAGCGTTAGATACTGTGGAGGACGACACCAGCATCCCGACGGATGAAAAGGTTCCAATCTTGATAGCATTTCACCGGCACATATATGATACTGACTGGCATTACTCGTGTGGTACGAAGGAGTACAAGATATTGATGGACCAATTTCACCATGTTAGTGCTGCCTTTTTAGAACTTGAGAAGGGTTATCAAGAGGCCATAGAGGAG…
>EpSS-L1tr
CATCCCGAGGAATGGTACGGGTTGCTGAAATTGAAGATGGCTGAAAAGCAAGTAGAGAAGGATATGCCTAGTGAACCCCACTGGGTTTTCTGCTATAGCATGCTTCCTAAGGTATCCCGGTCATTCGCACTTTTGATAGGGCAGTTGCCAACTCCTCTGAGACACGCTGTCTGTGTGATGTACCTTGTATTACGCGCGCTTGACACAGTAGAGGACGATACGTCTTTACCTCTTAACGTGAGACTTCCTATTCTGATCGATTTTCACAAGCACGTGTACGACCCAGACTGGCACTTTTCTTGTGGCACGGAGGAGTACAAAGTGCTTCTGGAACAGTTTCACCACGTGTCTACAGCATTCCGCTCTCTTAAGAAATCATATCAGGAAGCCATCGAGGAA…
>EpSS-L2tr
CACCCCGATGATTTTTACCCCCTTTTGAAATTGAAGATGGCTGCAAAGCACGCGGAAAAGCAAATACCCGCGCAACCCCATTGGGCATTTTGCTATTCGATGTTGCACAAAGTTTCTCGTTCCTTTTCTTTGGTTATACAGCAATTAGGAACCGAATTGCGGGACGCGGTATGTATATTCTATCTTGTCCTTCGCGCGTTGGACACGGTCGAGGACGATACCTCCATCCCAGCAGACGTAAAAGTCCCCATCCTGATCGCCTTTCATAAACACATATATGACCGGGAATGGCACTTTTCATGCGGGACGAAGGATTACAAGGTATTGATGGATCAATTCCACCAGCTTTCGACAGCCTTCTTAGAGTTAGGAAAGTCGTATCAAGAAGCGATAGAAGAC…
> EpSS-L2to-L1_7AAtr
CATCCAGACGACTTTTACCCTCTGTTAAAACTGAAAATGGCAGCCAAACACGCAGAGAAACAGATTCCTGCTCAGCCGCATTGGGCATTCTGTTACAGTATGCTGCATAAGGTATCCCGTAGTTTTTCCCTGGTGATCCAGCAACTGGGGACCGAATTGCGCGACGCTGTGTGCATTATGTACCTGGTTCTTCGTGCGCTTGATACGGTGGAAGACGATACTAGTATTCCAGCAGATGTTAAAGTGCCCATTCTTATTGCGTTTCACAAACACATATACGACCGGGAATGGCACTTTTCGTGCGGGACGAAGGATTATAAGGTTTTGATGGATCAGTTCCATCAGCTGTCTACGGCATTTTTGGAGCTTGGAAAGTCCTATCAAGAAGCAATAGAGGAC…
> EpSS-L1to-L2_7AAtr
CACCCGGAGGAGTGGTACGGCTTGCTGAAGTTGAAAATGGCGGAAAAACAGGTGGAGAAAGATATGCCGTCTGAACCACACTGGGTCTTTTGCTATTCTATGTTACCAAAAGTCAGCCGTTCATTTGCTTTATTGATTGGTCAATTACCTACCCCTCTGCGGCATGCTGTTTGCGTCTTCTATCTGGTGCTTAGAGCGTTGGATACAGTCGAAGACGATACGAGCCTGCCGCTTAATGTTCGCTTGCCCATTTTAATCGATTTCCACAAGCATGTGTATGATCCCGATTGGCATTTCTCTTGTGGTACAGAGGAGTACAAAGTGTTATTAGAGCAATTTCATCATGTGAGCACCGCCTTTCGGAGCCTTAAGAAATCGTACCAAGAAGCTATAGAGGAA…
