# Supplementary material for: Evolution of linear triterpenoid biosynthesis within the Euphorbia genus
Source: Nat Commun. 2025 Jul 1;16:5602. doi: 10.1038/s41467-025-60708-2 (PMC12219392; doi:10.1038/s41467-025-60708-2)
Supplement: Supplementary file 4 — Supplementary Data 2 [file 41467_2025_60708_MOESM4_ESM.xlsx]

## Sheet: EpSS_Eudicots_20240111_clean3_p
Supplementary data 2. List of homologues of eudicot squalene synthase sequences used in gene tree analysis for the relationship of Euphorbia squalene/peplusol synthases in Euphorbia.
sequence_id	sequence_description	Species_name	NCBI_accession_number	Order_name	Clade	Family_name
KAJ0228748_1	KAJ0228748.1 Squalene synthase 1 [Hirschfeldia incana]	Hirschfeldia incana	KAJ0228748.1	Brassicales	Rosids	Brassicaceae
XP_033132207_1	XP_033132207.1 squalene synthase 1 isoform X1 [Brassica rapa] RID50463.1 hypothetical protein BRARA_H01190 [Brassica rapa]	Brassica rapa	XP_033132207.1	Brassicales	Rosids	Brassicaceae
XP_013656173_2	XP_013656173.2 squalene synthase 1 isoform X1 [Brassica napus]	Brassica napus	XP_013656173.2	Brassicales	Rosids	Brassicaceae
KAG2291688_1	KAG2291688.1 hypothetical protein Bca52824_038357 [Brassica carinata]	Brassica carinata	KAG2291688.1	Brassicales	Rosids	Brassicaceae
XP_013666764_2	XP_013666764.2 LOW QUALITY PROTEIN: squalene synthase 1 [Brassica napus]	Brassica napus	XP_013666764.2	Brassicales	Rosids	Brassicaceae
XP_013622800_1	XP_013622800.1 PREDICTED: squalene synthase [Brassica oleracea var. oleracea]	Brassica oleracea var. oleracea	XP_013622800.1	Brassicales	Rosids	Brassicaceae
KAF8095887_1	KAF8095887.1 hypothetical protein N665_0320s0016 [Sinapis alba]	Sinapis alba	KAF8095887.1	Brassicales	Rosids	Brassicaceae
XP_018447832_1	XP_018447832.1 PREDICTED: squalene synthase 1 isoform X1 [Raphanus sativus] KAJ4880762.1 Squalene synthase [Raphanus sativus]	Raphanus sativus	XP_018447832.1	Brassicales	Rosids	Brassicaceae
KAG2318608_1	KAG2318608.1 hypothetical protein Bca52824_011821 [Brassica carinata]	Brassica carinata	KAG2318608.1	Brassicales	Rosids	Brassicaceae
KAF8112267_1	KAF8112267.1 hypothetical protein N665_0065s0049 [Sinapis alba]	Sinapis alba	KAF8112267.1	Brassicales	Rosids	Brassicaceae
KAJ0252117_1	KAJ0252117.1 Squalene synthase 1 [Hirschfeldia incana]	Hirschfeldia incana	KAJ0252117.1	Brassicales	Rosids	Brassicaceae
XP_018471129_1	XP_018471129.1 PREDICTED: squalene synthase 1-like [Raphanus sativus]	Raphanus sativus	XP_018471129.1	Brassicales	Rosids	Brassicaceae
KAG2241141_1	KAG2241141.1 hypothetical protein Bca52824_090428 [Brassica carinata]	Brassica carinata	KAG2241141.1	Brassicales	Rosids	Brassicaceae
XP_013617811_1	XP_013617811.1 PREDICTED: squalene synthase-like [Brassica oleracea var. oleracea]	Brassica oleracea var. oleracea	XP_013617811.1	Brassicales	Rosids	Brassicaceae
XP_009110680_1	XP_009110680.1 squalene synthase 1 [Brassica rapa]	Brassica rapa	XP_009110680.1	Brassicales	Rosids	Brassicaceae
XP_006412201_1	XP_006412201.1 squalene synthase 1 [Eutrema salsugineum]	Eutrema salsugineum	XP_006412201.1	Brassicales	Rosids	Brassicaceae
ARA73617_1	ARA73617.1 squalene synthase [Lepidium apetalum]	Lepidium apetalum	ARA73617.1	Brassicales	Rosids	Brassicaceae
XP_006283828_1	XP_006283828.1 squalene synthase 1 isoform X1 [Capsella rubella]	Capsella rubella	XP_006283828.1	Brassicales	Rosids	Brassicaceae
XP_010432389_1	XP_010432389.1 PREDICTED: squalene synthase 1 isoform X1 [Camelina sativa]	Camelina sativa	XP_010432389.1	Brassicales	Rosids	Brassicaceae
Ath_NP_195190_1	Ath_NP_195190.1 squalene synthase 1 [Arabidopsis thaliana] Ath_OAO97129.1 SQS1 [Arabidopsis thaliana]	Arabidopsis thaliana	NP_195190.1	Brassicales	Rosids	Brassicaceae
Asu_KAG7622885_1	Asu_KAG7622885.1 Isoprenoid synthase domain superfamily [Arabidopsis suecica]	Arabidopsis suecica	KAG7622885.1	Brassicales	Rosids	Brassicaceae
Aly_XP_002869133_1	Aly_XP_002869133.1 squalene synthase 1 [Arabidopsis lyrata subsp. lyrata]	Arabidopsis lyrata subsp. lyrata	XP_002869133.1	Brassicales	Rosids	Brassicaceae
Asu_KAG7545063_1	Asu_KAG7545063.1 Isoprenoid synthase domain superfamily [Arabidopsis suecica]	Arabidopsis suecica	KAG7545063.1	Brassicales	Rosids	Brassicaceae
KFK30097_1	KFK30097.1 hypothetical protein AALP_AA7G216600 [Arabis alpina]	Arabis alpina	KFK30097.1	Brassicales	Rosids	Brassicaceae
VVB10347_1	VVB10347.1 unnamed protein product [Arabis nemorensis]	Arabis nemorensis	VVB10347.1	Brassicales	Rosids	Brassicaceae
CAA7019877_1	CAA7019877.1 unnamed protein product [Microthlaspi erraticum]	Microthlaspi erraticum	CAA7019877.1	Brassicales	Rosids	Brassicaceae
KAF8090497_1	KAF8090497.1 hypothetical protein N665_0475s0031 [Sinapis alba]	Sinapis alba	KAF8090497.1	Brassicales	Rosids	Brassicaceae
KAJ0262767_1	KAJ0262767.1 Squalene synthase 1 [Hirschfeldia incana]	Hirschfeldia incana	KAJ0262767.1	Brassicales	Rosids	Brassicaceae
XP_022572796_1	XP_022572796.1 squalene synthase 1 [Brassica napus]	Brassica napus	XP_022572796.1	Brassicales	Rosids	Brassicaceae
XP_009138312_1	XP_009138312.1 squalene synthase 1 [Brassica rapa]	Brassica rapa	XP_009138312.1	Brassicales	Rosids	Brassicaceae
XP_018478270_1	XP_018478270.1 PREDICTED: squalene synthase 1-like [Raphanus sativus]	Raphanus sativus	XP_018478270.1	Brassicales	Rosids	Brassicaceae
XP_013593942_1	XP_013593942.1 PREDICTED: squalene synthase-like [Brassica oleracea var. oleracea]	Brassica oleracea var. oleracea	XP_013593942.1	Brassicales	Rosids	Brassicaceae
KAJ0252118_1	KAJ0252118.1 hypothetical protein HA466_0129640 [Hirschfeldia incana]	Hirschfeldia incana	KAJ0252118.1	Brassicales	Rosids	Brassicaceae
KAF8112265_1	KAF8112265.1 hypothetical protein N665_0065s0048 [Sinapis alba]	Sinapis alba	KAF8112265.1	Brassicales	Rosids	Brassicaceae
KAG2243490_1	KAG2243490.1 hypothetical protein Bca52824_094660 [Brassica carinata]	Brassica carinata	KAG2243490.1	Brassicales	Rosids	Brassicaceae
XP_018471127_1	XP_018471127.1 PREDICTED: squalene synthase 1 isoform X1 [Raphanus sativus]	Raphanus sativus	XP_018471127.1	Brassicales	Rosids	Brassicaceae
XP_013601197_1	XP_013601197.1 PREDICTED: squalene synthase [Brassica oleracea var. oleracea]	Brassica oleracea var. oleracea	XP_013601197.1	Brassicales	Rosids	Brassicaceae
XP_022569988_1	XP_022569988.1 inactive squalene synthase 2 [Brassica napus] KAH0900802.1 LOW QUALITY PROTEIN: hypothetical protein HID58_040305 [Brassica napus]	Brassica napus	XP_022569988.1	Brassicales	Rosids	Brassicaceae
XP_013648704_2	XP_013648704.2 inactive squalene synthase 2 [Brassica napus]	Brassica napus	XP_013648704.2	Brassicales	Rosids	Brassicaceae
RID77442_1	RID77442.1 hypothetical protein BRARA_A00358 [Brassica rapa] VDC73869.1 unnamed protein product [Brassica rapa]	Brassica rapa	RID77442.1	Brassicales	Rosids	Brassicaceae
XP_022563006_1	XP_022563006.1 inactive squalene synthase 2-like isoform X1 [Brassica napus]	Brassica napus	XP_022563006.1	Brassicales	Rosids	Brassicaceae
XP_013596671_1	XP_013596671.1 PREDICTED: squalene synthase-like [Brassica oleracea var. oleracea]	Brassica oleracea var. oleracea	XP_013596671.1	Brassicales	Rosids	Brassicaceae
KAF8090498_1	KAF8090498.1 hypothetical protein N665_0475s0032 [Sinapis alba]	Sinapis alba	KAF8090498.1	Brassicales	Rosids	Brassicaceae
CAA7019872_1	CAA7019872.1 unnamed protein product [Microthlaspi erraticum]	Microthlaspi erraticum	CAA7019872.1	Brassicales	Rosids	Brassicaceae
XP_010447047_1	XP_010447047.1 PREDICTED: inactive squalene synthase 2-like [Camelina sativa]	Camelina sativa	XP_010447047.1	Brassicales	Rosids	Brassicaceae
XP_006285747_1	XP_006285747.1 inactive squalene synthase 2 isoform X1 [Capsella rubella]	Capsella rubella	XP_006285747.1	Brassicales	Rosids	Brassicaceae
Aly_XP_020872142_1	Aly_XP_020872142.1 inactive squalene synthase 2 isoform X1 [Arabidopsis lyrata subsp. lyrata]	Arabidopsis lyrata subsp. lyrata	XP_020872142.1	Brassicales	Rosids	Brassicaceae
Ath_NP_195191_2	Ath_NP_195191.2 squalene synthase 2 [Arabidopsis thaliana] Ath_AAB61927.1 squalene synthase 2 [Arabidopsis thaliana] Ath_VYS64896.1 unnamed protein product [Arabidopsis thaliana] Ath_CAD5329953.1 unnamed protein product [Arabidopsis thaliana] Ath_CAD5329954.1 unnamed protein product [Arabidopsis thaliana]	Arabidopsis thaliana	NP_195191.2	Brassicales	Rosids	Brassicaceae
CAH2076797_1	CAH2076797.1 unnamed protein product [Thlaspi arvense]	Thlaspi arvense	CAH2076797.1	Brassicales	Rosids	Brassicaceae
XP_006412200_2	XP_006412200.2 inactive squalene synthase 2 isoform X1 [Eutrema salsugineum] ESQ53653.1 hypothetical protein EUTSA_v10025392mg [Eutrema salsugineum]	Eutrema salsugineum	XP_006412200.2	Brassicales	Rosids	Brassicaceae
VVB10346_1	VVB10346.1 unnamed protein product [Arabis nemorensis]	Arabis nemorensis	VVB10346.1	Brassicales	Rosids	Brassicaceae
KFK30098_1	KFK30098.1 hypothetical protein AALP_AA7G216700 [Arabis alpina]	Arabis alpina	KFK30098.1	Brassicales	Rosids	Brassicaceae
CAA7047528_1	CAA7047528.1 unnamed protein product [Microthlaspi erraticum]	Microthlaspi erraticum	CAA7047528.1	Brassicales	Rosids	Brassicaceae
KAG2332406_1	KAG2332406.1 hypothetical protein Bca52824_003586 [Brassica carinata]	Brassica carinata	KAG2332406.1	Brassicales	Rosids	Brassicaceae
Asu_KAG7582648_1	Asu_KAG7582648.1 Isoprenoid synthase domain superfamily [Arabidopsis suecica]	Arabidopsis suecica	KAG7582648.1	Brassicales	Rosids	Brassicaceae
Aly_XP_020887922_1	Aly_XP_020887922.1 squalene synthase 1-like [Arabidopsis lyrata subsp. lyrata]	Arabidopsis lyrata subsp. lyrata	XP_020887922.1	Brassicales	Rosids	Brassicaceae
CAH2053172_1	CAH2053172.1 unnamed protein product [Thlaspi arvense]	Thlaspi arvense	CAH2053172.1	Brassicales	Rosids	Brassicaceae
CAA7013213_1	CAA7013213.1 unnamed protein product [Microthlaspi erraticum]	Microthlaspi erraticum	CAA7013213.1	Brassicales	Rosids	Brassicaceae
XP_010548076_1	XP_010548076.1 PREDICTED: squalene synthase 1-like isoform X2 [Tarenaya hassleriana]	Tarenaya hassleriana	XP_010548076.1	Brassicales	Rosids	Cleomaceae
XP_010526914_1	XP_010526914.1 PREDICTED: squalene synthase 1-like [Tarenaya hassleriana]	Tarenaya hassleriana	XP_010526914.1	Brassicales	Rosids	Cleomaceae
XP_021854471_1	XP_021854471.1 squalene synthase-like [Spinacia oleracea]	Spinacia oleracea	XP_021854471.1	Caryophyllales	Superasterids	Amaranthaceae
XP_021854473_1	XP_021854473.1 squalene synthase-like isoform X1 [Spinacia oleracea]	Spinacia oleracea	XP_021854473.1	Caryophyllales	Superasterids	Amaranthaceae
XP_021753510_1	XP_021753510.1 squalene synthase-like isoform X1 [Chenopodium quinoa]	Chenopodium quinoa	XP_021753510.1	Caryophyllales	Superasterids	Amaranthaceae
XP_021738707_1	XP_021738707.1 squalene synthase-like [Chenopodium quinoa]	Chenopodium quinoa	XP_021738707.1	Caryophyllales	Superasterids	Amaranthaceae
XP_010690775_1	XP_010690775.1 squalene synthase 2 isoform X3 [Beta vulgaris subsp. vulgaris]	Beta vulgaris subsp. vulgaris	XP_010690775.1	Caryophyllales	Superasterids	Amaranthaceae
XP_010690774_1	XP_010690774.1 squalene synthase 2 isoform X1 [Beta vulgaris subsp. vulgaris]	Beta vulgaris subsp. vulgaris	XP_010690774.1	Caryophyllales	Superasterids	Amaranthaceae
XP_021753508_1	XP_021753508.1 squalene synthase-like isoform X1 [Chenopodium quinoa]	Chenopodium quinoa	XP_021753508.1	Caryophyllales	Superasterids	Amaranthaceae
XP_021738705_1	XP_021738705.1 squalene synthase-like [Chenopodium quinoa]	Chenopodium quinoa	XP_021738705.1	Caryophyllales	Superasterids	Amaranthaceae
XP_021854470_1	XP_021854470.1 squalene synthase-like [Spinacia oleracea]	Spinacia oleracea	XP_021854470.1	Caryophyllales	Superasterids	Amaranthaceae
BAW27654_1	BAW27654.1 squalene synthase [Amaranthus cruentus]	Amaranthus cruentus	BAW27654.1	Caryophyllales	Superasterids	Amaranthaceae
QCG81486_1	QCG81486.1 squalene synthase [Achyranthes bidentata]	Achyranthes bidentata	QCG81486.1	Caryophyllales	Superasterids	Amaranthaceae
ABQ96265_1	ABQ96265.1 squalene synthase [Psammosilene tunicoides]	Psammosilene tunicoides	ABQ96265.1	Caryophyllales	Superasterids	Caryophyllaceae
AQV11962_1	AQV11962.1 squalene synthase [Pseudostellaria heterophylla]	Pseudostellaria heterophylla	AQV11962.1	Caryophyllales	Superasterids	Caryophyllaceae
AAR20329_1	AAR20329.1 squalene synthase [Artemisia annua] AAG14896.2 squalene synthase [Artemisia annua]	Artemisia annua	AAR20329.1	Asterales	Asterids	Asteraceae
WBV80337_1	WBV80337.1 squalene synthase [Chrysanthemum x morifolium]	Chrysanthemum x morifolium	WBV80337.1	Asterales	Asterids	Asteraceae
AIX97193_1	AIX97193.1 squalene synthase [Matricaria chamomilla var. recutita]	Matricaria chamomilla var. recutita	AIX97193.1	Asterales	Asterids	Asteraceae
XP_043635405_1	XP_043635405.1 squalene synthase-like [Erigeron canadensis]	Erigeron canadensis	XP_043635405.1	Asterales	Asterids	Asteraceae
ASW22750_1	ASW22750.1 squalene synthase [Eschenbachia blinii]	Eschenbachia blinii	ASW22750.1	Asterales	Asterids	Asteraceae
KAI3765512_1	KAI3765512.1 hypothetical protein L2E82_15548 [Cichorium intybus]	Cichorium intybus	KAI3765512.1	Asterales	Asterids	Asteraceae
XP_023739675_1	XP_023739675.1 squalene synthase 1 [Lactuca sativa] KAJ0210640.1 hypothetical protein LSAT_V11C400183730 [Lactuca sativa]	Lactuca sativa	XP_023739675.1	Asterales	Asterids	Asteraceae
AXU93510_1	AXU93510.1 squalene synthase 1 [Taraxacum kok-saghyz]	Taraxacum kok-saghyz	AXU93510.1	Asterales	Asterids	Asteraceae
KAI3802229_1	KAI3802229.1 hypothetical protein L1987_30359 [Smallanthus sonchifolius]	Smallanthus sonchifolius	KAI3802229.1	Asterales	Asterids	Asteraceae
KAD6795706_1	KAD6795706.1 hypothetical protein E3N88_06602 [Mikania micrantha]	Mikania micrantha	KAD6795706.1	Asterales	Asterids	Asteraceae
XP_021988105_1	XP_021988105.1 squalene synthase 2 [Helianthus annuus] KAJ0700026.1 Squalene synthase [Helianthus annuus] KAJ0883467.1 Squalene synthase [Helianthus annuus]	Helianthus annuus	XP_021988105.1	Asterales	Asterids	Asteraceae
KAI3718410_1	KAI3718410.1 hypothetical protein L6452_19280 [Arctium lappa]	Arctium lappa	KAI3718410.1	Asterales	Asterids	Asteraceae
APG29293_1	APG29293.1 squalene synthase 1 [Saussurea involucrata]	Saussurea involucrata	APG29293.1	Asterales	Asterids	Asteraceae
XP_024987367_1	XP_024987367.1 squalene synthase-like [Cynara cardunculus var. scolymus]	Cynara cardunculus var. scolymus	XP_024987367.1	Asterales	Asterids	Asteraceae
UNT45700_1	UNT45700.1 squalene synthase 1 [Atractylodes lancea]	Atractylodes lancea	UNT45700.1	Asterales	Asterids	Asteraceae
AXU93511_1	AXU93511.1 squalene synthase 2 [Taraxacum kok-saghyz]	Taraxacum kok-saghyz	AXU93511.1	Asterales	Asterids	Asteraceae
XP_023755298_2	XP_023755298.2 squalene synthase 2 [Lactuca sativa]	Lactuca sativa	XP_023755298.2	Asterales	Asterids	Asteraceae
KAJ0433979_1	KAJ0433979.1 putative squalene synthase [Helianthus annuus] XP_022013547.1 squalene synthase 2 [Helianthus annuus]	Helianthus annuus	KAJ0433979.1	Asterales	Asterids	Asteraceae
UNT45701_1	UNT45701.1 squalene synthase 2 [Atractylodes lancea]	Atractylodes lancea	UNT45701.1	Asterales	Asterids	Asteraceae
XP_024990753_1	XP_024990753.1 squalene synthase-like [Cynara cardunculus var. scolymus]	Cynara cardunculus var. scolymus	XP_024990753.1	Asterales	Asterids	Asteraceae
KAI3736285_1	KAI3736285.1 hypothetical protein L6452_15824 [Arctium lappa]	Arctium lappa	KAI3736285.1	Asterales	Asterids	Asteraceae
AEX26932_1	AEX26932.1 squalene synthase [Solanum chacoense]	Solanum chacoense	AEX26932.1	Solanales	Asterids	Solanaceae
KAG5624906_1	KAG5624906.1 hypothetical protein H5410_010124 [Solanum commersonii]	Solanum commersonii	KAG5624906.1	Solanales	Asterids	Solanaceae
XP_049352048_1	XP_049352048.1 squalene synthase isoform X2 [Solanum verrucosum]	Solanum verrucosum	XP_049352048.1	Solanales	Asterids	Solanaceae
XP_006362006_1	XP_006362006.1 PREDICTED: squalene synthase [Solanum tuberosum] AEX26930.1 squalene synthase 1-2 [Solanum tuberosum] AEX26929.1 squalene synthase 1-1 [Solanum tuberosum] KAH0643325.1 hypothetical protein KY289_034299 [Solanum tuberosum]	Solanum tuberosum	XP_006362006.1	Solanales	Asterids	Solanaceae
XP_049397651_1	XP_049397651.1 squalene synthase isoform X2 [Solanum stenotomum]	Solanum stenotomum	XP_049397651.1	Solanales	Asterids	Solanaceae
NP_001234716_2	NP_001234716.2 squalene synthase [Solanum lycopersicum] D0VFU8.1 RecName: Full=Squalene synthase; Short=SlSS [Solanum lycopersicum]	Solanum lycopersicum	NP_001234716.2	Solanales	Asterids	Solanaceae
AGS57530_1	AGS57530.1 squalene synthase [Solanum nigrum]	Solanum nigrum	AGS57530.1	Solanales	Asterids	Solanaceae
ADC95435_1	ADC95435.1 squalene synthase [Withania somnifera] AOX15289.1 squalene synthase [Withania somnifera]	Withania somnifera	ADC95435.1	Solanales	Asterids	Solanaceae
NP_001311515_1	NP_001311515.1 squalene synthase [Capsicum annuum]	Capsicum annuum	NP_001311515.1	Solanales	Asterids	Solanaceae
MCD9641901_1	MCD9641901.1 squalene synthetase-like protein [Datura stramonium]	Datura stramonium	MCD9641901.1	Solanales	Asterids	Solanaceae
NP_001312437_1	NP_001312437.1 squalene synthase [Nicotiana tabacum] AWK49044.1 squalene synthase [Nicotiana tabacum]	Nicotiana tabacum	NP_001312437.1	Solanales	Asterids	Solanaceae
XP_009802568_1	XP_009802568.1 PREDICTED: squalene synthase [Nicotiana sylvestris]	Nicotiana sylvestris	XP_009802568.1	Solanales	Asterids	Solanaceae
P53800_1	P53800.1 RecName: Full=Squalene synthase; Short=SQS; Short=SS; AltName: Full=FPP:FPP farnesyltransferase; AltName: Full=Farnesyl-diphosphate farnesyltransferase [Nicotiana benthamiana]	Nicotiana benthamiana	P53800.1	Solanales	Asterids	Solanaceae
XP_019253656_1	XP_019253656.1 PREDICTED: squalene synthase [Nicotiana attenuata]	Nicotiana attenuata	XP_019253656.1	Solanales	Asterids	Solanaceae
XP_009631700_1	XP_009631700.1 squalene synthase [Nicotiana tomentosiformis]	Nicotiana tomentosiformis	XP_009631700.1	Solanales	Asterids	Solanaceae
XP_016469126_1	XP_016469126.1 PREDICTED: squalene synthase-like [Nicotiana tabacum]	Nicotiana tabacum	XP_016469126.1	Solanales	Asterids	Solanaceae
XP_049392944_1	XP_049392944.1 squalene synthase-like [Solanum stenotomum]	Solanum stenotomum	XP_049392944.1	Solanales	Asterids	Solanaceae
XP_049364156_1	XP_049364156.1 squalene synthase-like [Solanum verrucosum]	Solanum verrucosum	XP_049364156.1	Solanales	Asterids	Solanaceae
XP_015170407_1	XP_015170407.1 PREDICTED: squalene synthase-like [Solanum tuberosum] KAH0722782.1 hypothetical protein KY289_005826 [Solanum tuberosum] KAH0753271.1 hypothetical protein KY285_006419 [Solanum tuberosum] KAH0721599.1 hypothetical protein KY284_006629 [Solanum tuberosum]	Solanum tuberosum	XP_015170407.1	Solanales	Asterids	Solanaceae
XP_015055267_1	XP_015055267.1 squalene synthase-like [Solanum pennellii]	Solanum pennellii	XP_015055267.1	Solanales	Asterids	Solanaceae
XP_019071416_1	XP_019071416.1 squalene synthase-like isoform X1 [Solanum lycopersicum]	Solanum lycopersicum	XP_019071416.1	Solanales	Asterids	Solanaceae
XP_019229098_1	XP_019229098.1 PREDICTED: squalene synthase-like [Nicotiana attenuata]	Nicotiana attenuata	XP_019229098.1	Solanales	Asterids	Solanaceae
XP_009759256_1	XP_009759256.1 PREDICTED: squalene synthase-like [Nicotiana sylvestris]	Nicotiana sylvestris	XP_009759256.1	Solanales	Asterids	Solanaceae
XP_009594336_1	XP_009594336.1 squalene synthase-like [Nicotiana tomentosiformis]	Nicotiana tomentosiformis	XP_009594336.1	Solanales	Asterids	Solanaceae
XP_006351216_1	XP_006351216.1 PREDICTED: squalene synthase-like isoform X1 [Solanum tuberosum]	Solanum tuberosum	XP_006351216.1	Solanales	Asterids	Solanaceae
XP_049369195_1	XP_049369195.1 squalene synthase-like isoform X1 [Solanum verrucosum]	Solanum verrucosum	XP_049369195.1	Solanales	Asterids	Solanaceae
XP_049402660_1	XP_049402660.1 squalene synthase-like isoform X1 [Solanum stenotomum]	Solanum stenotomum	XP_049402660.1	Solanales	Asterids	Solanaceae
XP_015055194_1	XP_015055194.1 squalene synthase-like [Solanum pennellii]	Solanum pennellii	XP_015055194.1	Solanales	Asterids	Solanaceae
XP_004249733_1	XP_004249733.1 squalene synthase-like isoform X1 [Solanum lycopersicum]	Solanum lycopersicum	XP_004249733.1	Solanales	Asterids	Solanaceae
XP_016543853_1	XP_016543853.1 squalene synthase 8 isoform X3 [Capsicum annuum]	Capsicum annuum	XP_016543853.1	Solanales	Asterids	Solanaceae
XP_019254898_1	XP_019254898.1 PREDICTED: squalene synthase-like isoform X1 [Nicotiana attenuata]	Nicotiana attenuata	XP_019254898.1	Solanales	Asterids	Solanaceae
XP_019169349_1	XP_019169349.1 PREDICTED: squalene synthase-like [Ipomoea nil]	Ipomoea nil	XP_019169349.1	Solanales	Asterids	Convolvulaceae
XP_031131024_1	XP_031131024.1 squalene synthase-like isoform X1 [Ipomoea triloba]	Ipomoea triloba	XP_031131024.1	Solanales	Asterids	Convolvulaceae
XP_031130744_1	XP_031130744.1 squalene synthase [Ipomoea triloba]	Ipomoea triloba	XP_031130744.1	Solanales	Asterids	Convolvulaceae
XP_019169346_1	XP_019169346.1 PREDICTED: squalene synthase [Ipomoea nil]	Ipomoea nil	XP_019169346.1	Solanales	Asterids	Convolvulaceae
CAH9100603_1	CAH9100603.1 unnamed protein product [Cuscuta europaea]	Cuscuta europaea	CAH9100603.1	Solanales	Asterids	Convolvulaceae
CAH9079529_1	CAH9079529.1 unnamed protein product [Cuscuta epithymum]	Cuscuta epithymum	CAH9079529.1	Solanales	Asterids	Convolvulaceae
XP_019166061_1	XP_019166061.1 PREDICTED: squalene synthase-like isoform X1 [Ipomoea nil]	Ipomoea nil	XP_019166061.1	Solanales	Asterids	Convolvulaceae
XP_031119822_1	XP_031119822.1 squalene synthase-like [Ipomoea triloba]	Ipomoea triloba	XP_031119822.1	Solanales	Asterids	Convolvulaceae
XP_047966347_1	XP_047966347.1 squalene synthase-like [Salvia hispanica]	Salvia hispanica	XP_047966347.1	Lamiales	Asterids	Lamiaceae
XP_041996654_1	XP_041996654.1 squalene synthase 2-like [Salvia splendens]	Salvia splendens	XP_041996654.1	Lamiales	Asterids	Lamiaceae
XP_042042435_1	XP_042042435.1 squalene synthase 2-like [Salvia splendens] KAG6386437.1 hypothetical protein SASPL_155339 [Salvia splendens]	Salvia splendens	XP_042042435.1	Lamiales	Asterids	Lamiaceae
XP_047956454_1	XP_047956454.1 squalene synthase 2-like [Salvia hispanica]	Salvia hispanica	XP_047956454.1	Lamiales	Asterids	Lamiaceae
XP_042011769_1	XP_042011769.1 squalene synthase 2-like [Salvia splendens]	Salvia splendens	XP_042011769.1	Lamiales	Asterids	Lamiaceae
AFK29284_1	AFK29284.1 putative squalene synthase 2 [Salvia miltiorrhiza]	Salvia miltiorrhiza	AFK29284.1	Lamiales	Asterids	Lamiaceae
QEV81838_1	QEV81838.1 squalene synthase [Prunella vulgaris]	Prunella vulgaris	QEV81838.1	Lamiales	Asterids	Lamiaceae
KAH6756110_1	KAH6756110.1 squalene synthase 1 [Perilla frutescens var. hirtella]	Perilla frutescens var. hirtella	KAH6756110.1	Lamiales	Asterids	Lamiaceae
XP_012830989_1	XP_012830989.1 PREDICTED: squalene synthase-like [Erythranthe guttata]	Erythranthe guttata	XP_012830989.1	Lamiales	Asterids	Phrymaceae
KAI3448000_1	KAI3448000.1 hypothetical protein Pfo_004665 [Paulownia fortunei]	Paulownia fortunei	KAI3448000.1	Lamiales	Asterids	Paulowniaceae
XP_011092839_1	XP_011092839.1 squalene synthase [Sesamum indicum]	Sesamum indicum	XP_011092839.1	Lamiales	Asterids	Pedaliaceae
KAG8364376_1	KAG8364376.1 hypothetical protein BUALT_Bualt19G0122400 [Buddleja alternifolia]	Buddleja alternifolia	KAG8364376.1	Lamiales	Asterids	Scrophulariaceae
XP_047939211_1	XP_047939211.1 squalene synthase 1-like [Salvia hispanica]	Salvia hispanica	XP_047939211.1	Lamiales	Asterids	Lamiaceae
XP_041998180_1	XP_041998180.1 squalene synthase 1-like [Salvia splendens]	Salvia splendens	XP_041998180.1	Lamiales	Asterids	Lamiaceae
AFK29283_1	AFK29283.1 putative squalene synthase 1 [Salvia miltiorrhiza] ACR57219.1 squalene synthase [Salvia miltiorrhiza]	Salvia miltiorrhiza	AFK29283.1	Lamiales	Asterids	Lamiaceae
QEV81839_1	QEV81839.1 squalene synthase [Prunella vulgaris]	Prunella vulgaris	QEV81839.1	Lamiales	Asterids	Lamiaceae
KAH6780100_1	KAH6780100.1 squalene synthase 1 [Perilla frutescens var. hirtella]	Perilla frutescens var. hirtella	KAH6780100.1	Lamiales	Asterids	Lamiaceae
KAH6789398_1	KAH6789398.1 squalene synthase 1 [Perilla frutescens var. frutescens]	Perilla frutescens var. frutescens	KAH6789398.1	Lamiales	Asterids	Lamiaceae
XP_012837104_1	XP_012837104.1 PREDICTED: squalene synthase-like [Erythranthe guttata]	Erythranthe guttata	XP_012837104.1	Lamiales	Asterids	Phrymaceae
GFP85929_1	GFP85929.1 squalene synthase [Phtheirospermum japonicum]	Phtheirospermum japonicum	GFP85929.1	Lamiales	Asterids	Orobanchaceae
XP_051146412_1	XP_051146412.1 squalene synthase-like [Andrographis paniculata]	Andrographis paniculata	XP_051146412.1	Lamiales	Asterids	Acanthaceae
GER50315_1	GER50315.1 squalene synthase [Striga asiatica]	Striga asiatica	GER50315.1	Lamiales	Asterids	Orobanchaceae
KAG8368184_1	KAG8368184.1 hypothetical protein BUALT_Bualt15G0018700 [Buddleja alternifolia]	Buddleja alternifolia	KAG8368184.1	Lamiales	Asterids	Scrophulariaceae
XP_011088477_1	XP_011088477.1 squalene synthase-like [Sesamum indicum]	Sesamum indicum	XP_011088477.1	Lamiales	Asterids	Pedaliaceae
ADX01171_1	ADX01171.1 putative squalene synthase [Bacopa monnieri] QWT43259.1 squalene synthase [Bacopa monnieri]	Bacopa monnieri	ADX01171.1	Lamiales	Asterids	Plantaginaceae
KAI3446169_1	KAI3446169.1 hypothetical protein Pfo_002834 [Paulownia fortunei]	Paulownia fortunei	KAI3446169.1	Lamiales	Asterids	Paulowniaceae
AWM98357_1	AWM98357.1 squalene synthase, partial [Osmanthus fragrans]	Osmanthus fragrans	AWM98357.1	Lamiales	Asterids	Oleaceae
XP_022853448_1	XP_022853448.1 squalene synthase [Olea europaea var. sylvestris]	Olea europaea var. sylvestris	XP_022853448.1	Lamiales	Asterids	Oleaceae
XP_022896036_1	XP_022896036.1 squalene synthase-like isoform X1 [Olea europaea var. sylvestris]	Olea europaea var. sylvestris	XP_022896036.1	Lamiales	Asterids	Oleaceae
CAA2979958_1	CAA2979958.1 squalene synthase [Olea europaea subsp. europaea]	Olea europaea subsp. europaea	CAA2979958.1	Lamiales	Asterids	Oleaceae
CAA2935278_1	CAA2935278.1 squalene synthase [Olea europaea subsp. europaea]	Olea europaea subsp. europaea	CAA2935278.1	Lamiales	Asterids	Oleaceae
CAA2981020_1	CAA2981020.1 squalene synthase [Olea europaea subsp. europaea]	Olea europaea subsp. europaea	CAA2981020.1	Lamiales	Asterids	Oleaceae
XP_027160240_1	XP_027160240.1 squalene synthase-like [Coffea eugenioides]	Coffea eugenioides	XP_027160240.1	Gentianales	Asterids	Rubiaceae
XP_027112159_1	XP_027112159.1 squalene synthase-like [Coffea arabica]	Coffea arabica	XP_027112159.1	Gentianales	Asterids	Rubiaceae
AYC62335_1	AYC62335.1 squalene synthase [Gardenia jasminoides]	Gardenia jasminoides	AYC62335.1	Gentianales	Asterids	Rubiaceae
UTE10693_1	UTE10693.1 squalene synthase [Calotropis procera]	Calotropis procera	UTE10693.1	Gentianales	Asterids	Apocynaceae
QWW25991_1	QWW25991.1 squalene synthase, partial [Gymnema sylvestre]	Gymnema sylvestre	QWW25991.1	Gentianales	Asterids	Apocynaceae
BAT90979_1	BAT90979.1 hypothetical protein VIGAN_06227900 [Vigna angularis var. angularis]	Vigna angularis var. angularis	BAT90979.1	Fabales	Rosids	Fabaceae
XP_047165998_1	XP_047165998.1 squalene synthase 1 [Vigna umbellata]	Vigna umbellata	XP_047165998.1	Fabales	Rosids	Fabaceae
XP_014494056_1	XP_014494056.1 squalene synthase [Vigna radiata var. radiata]	Vigna radiata var. radiata	XP_014494056.1	Fabales	Rosids	Fabaceae
XP_027910608_1	XP_027910608.1 squalene synthase-like [Vigna unguiculata]	Vigna unguiculata	XP_027910608.1	Fabales	Rosids	Fabaceae
XP_007131767_1	XP_007131767.1 hypothetical protein PHAVU_011G040100g [Phaseolus vulgaris] AHA84150.1 squalene synthase [Phaseolus vulgaris]	Phaseolus vulgaris	XP_007131767.1	Fabales	Rosids	Fabaceae
KAG4973768_1	KAG4973768.1 hypothetical protein JHK87_030589 [Glycine soja] RZB79433.1 Squalene synthase isoform A [Glycine soja]	Glycine soja	KAG4973768.1	Fabales	Rosids	Fabaceae
XP_003537842_1	XP_003537842.1 squalene synthase 2 [Glycine max]	Glycine max	XP_003537842.1	Fabales	Rosids	Fabaceae
KAG5145360_1	KAG5145360.1 hypothetical protein JHK84_030903 [Glycine max]	Glycine max	KAG5145360.1	Fabales	Rosids	Fabaceae
NP_001236365_2	NP_001236365.2 squalene synthase [Glycine max] BAA22559.1 squalene synthase [Glycine max]	Glycine max	NP_001236365.2	Fabales	Rosids	Fabaceae
XP_028194895_1	XP_028194895.1 squalene synthase-like [Glycine soja] KHN25422.1 Squalene synthase [Glycine soja]	Glycine soja	XP_028194895.1	Fabales	Rosids	Fabaceae
KAE9620352_1	KAE9620352.1 putative squalene synthase [Lupinus albus]	Lupinus albus	KAE9620352.1	Fabales	Rosids	Fabaceae
XP_019413990_1	XP_019413990.1 PREDICTED: squalene synthase-like [Lupinus angustifolius]	Lupinus angustifolius	XP_019413990.1	Fabales	Rosids	Fabaceae
XP_020239442_1	XP_020239442.1 squalene synthase [Cajanus cajan]	Cajanus cajan	XP_020239442.1	Fabales	Rosids	Fabaceae
TKY67615_1	TKY67615.1 Squalene synthase [Spatholobus suberectus]	Spatholobus suberectus	TKY67615.1	Fabales	Rosids	Fabaceae
XP_027355589_1	XP_027355589.1 squalene synthase-like [Abrus precatorius]	Abrus precatorius	XP_027355589.1	Fabales	Rosids	Fabaceae
APA19297_1	APA19297.1 squalene synthase [Trigonella foenum-graecum]	Trigonella foenum-graecum	APA19297.1	Fabales	Rosids	Fabaceae
XP_003607040_2	XP_003607040.2 squalene synthase 2 [Medicago truncatula] AFK36923.1 unknown [Medicago truncatula]	Medicago truncatula	XP_003607040.2	Fabales	Rosids	Fabaceae
XP_045819196_1	XP_045819196.1 squalene synthase 2-like [Trifolium pratense]	Trifolium pratense	XP_045819196.1	Fabales	Rosids	Fabaceae
XP_050894598_1	XP_050894598.1 squalene synthase 2 [Pisum sativum]	Pisum sativum	XP_050894598.1	Fabales	Rosids	Fabaceae
CAI8616892_1	CAI8616892.1 unnamed protein product [Vicia faba] CAI8616893.1 unnamed protein product [Vicia faba]	Vicia faba	CAI8616892.1	Fabales	Rosids	Fabaceae
XP_004507500_1	XP_004507500.1 squalene synthase-like [Cicer arietinum]	Cicer arietinum	XP_004507500.1	Fabales	Rosids	Fabaceae
ALA23415_1	ALA23415.1 squalene synthase [Astragalus membranaceus]	Astragalus membranaceus	ALA23415.1	Fabales	Rosids	Fabaceae
ADW27427_1	ADW27427.1 squalene synthase [Astragalus membranaceus] ADV57358.1 squalene synthase, partial [Astragalus membranaceus]	Astragalus membranaceus	ADW27427.1	Fabales	Rosids	Fabaceae
CAJ77653_1	CAJ77653.1 squalene synthase 2 [Glycyrrhiza uralensis] ACS66749.1 squalene synthase [Glycyrrhiza uralensis] ACT52825.1 squalene synthase 2 [Glycyrrhiza uralensis] ADG36717.1 squalene synthase 2 [Glycyrrhiza uralensis] ADG36719.1 squalene synthase 2 [Glycyrrhiza uralensis]	Glycyrrhiza uralensis	CAJ77653.1	Fabales	Rosids	Fabaceae
CAJ77655_1	CAJ77655.1 squalene synthase 2 [Glycyrrhiza eurycarpa]	Glycyrrhiza eurycarpa	CAJ77655.1	Fabales	Rosids	Fabaceae
QBC36433_1	QBC36433.1 Squalene synthase [Glycyrrhiza glabra]	Glycyrrhiza glabra	QBC36433.1	Fabales	Rosids	Fabaceae
BAC56854_1	BAC56854.1 squalene synthase [Lotus japonicus]	Lotus japonicus	BAC56854.1	Fabales	Rosids	Fabaceae
XP_025686704_1	XP_025686704.1 squalene synthase [Arachis hypogaea] RYR69791.1 hypothetical protein Ahy_A03g016341 isoform A [Arachis hypogaea] RYR22740.1 hypothetical protein Ahy_B03g068045 [Arachis hypogaea]	Arachis hypogaea	XP_025686704.1	Fabales	Rosids	Fabaceae
XP_016186940_1	XP_016186940.1 squalene synthase [Arachis ipaensis]	Arachis ipaensis	XP_016186940.1	Fabales	Rosids	Fabaceae
CAJ77652_1	CAJ77652.1 squalene synthase 1 [Glycyrrhiza uralensis] ACS66750.1 squalene synthase [Glycyrrhiza uralensis] ACT52826.1 squalene synthase 1 [Glycyrrhiza uralensis] ADG36699.1 squalene synthase 1 [Glycyrrhiza uralensis] ADG36701.1 squalene synthase 1 [Glycyrrhiza uralensis] ADG36702.1 squalene synthase 1 [Glycyrrhiza uralensis] ADG36703.1 squalene synthase 1 [Glycyrrhiza uralensis] ADG36704.1 squal…	Glycyrrhiza uralensis	CAJ77652.1	Fabales	Rosids	Fabaceae
CAJ77654_1	CAJ77654.1 squalene synthase 1 [Glycyrrhiza eurycarpa]	Glycyrrhiza eurycarpa	CAJ77654.1	Fabales	Rosids	Fabaceae
BAA13083_1	BAA13083.1 squalene synthase [Glycyrrhiza glabra] AMR98504.1 squalene synthase 1 [Glycyrrhiza glabra]	Glycyrrhiza glabra	BAA13083.1	Fabales	Rosids	Fabaceae
XP_019438186_1	XP_019438186.1 PREDICTED: squalene synthase-like isoform X2 [Lupinus angustifolius]	Lupinus angustifolius	XP_019438186.1	Fabales	Rosids	Fabaceae
KAE9586626_1	KAE9586626.1 putative squalene synthase [Lupinus albus]	Lupinus albus	KAE9586626.1	Fabales	Rosids	Fabaceae
XP_016166479_1	XP_016166479.1 squalene synthase isoform X1 [Arachis ipaensis]	Arachis ipaensis	XP_016166479.1	Fabales	Rosids	Fabaceae
XP_015932694_1	XP_015932694.1 squalene synthase 2 [Arachis duranensis]	Arachis duranensis	XP_015932694.1	Fabales	Rosids	Fabaceae
XP_028788199_1	XP_028788199.1 squalene synthase-like [Prosopis alba]	Prosopis alba	XP_028788199.1	Fabales	Rosids	Fabaceae
KAI9128176_1	KAI9128176.1 hypothetical protein K1719_001169 [Acacia pycnantha]	Acacia pycnantha	KAI9128176.1	Fabales	Rosids	Fabaceae
KAF7810838_1	KAF7810838.1 squalene synthase [Senna tora]	Senna tora	KAF7810838.1	Fabales	Rosids	Fabaceae
KAI4297663_1	KAI4297663.1 hypothetical protein L6164_037545 [Bauhinia variegata]	Bauhinia variegata	KAI4297663.1	Fabales	Rosids	Fabaceae
KAB2043255_1	KAB2043255.1 hypothetical protein ES319_D01G003600v1 [Gossypium barbadense]	Gossypium barbadense	KAB2043255.1	Malvales	Rosids	Malvaceae
XP_012449773_1	XP_012449773.1 squalene synthase 2 [Gossypium raimondii] KJB12171.1 hypothetical protein B456_002G004400 [Gossypium raimondii]	Gossypium raimondii	XP_012449773.1	Malvales	Rosids	Malvaceae
XP_016715724_1	XP_016715724.1 squalene synthase 2 isoform X2 [Gossypium hirsutum]	Gossypium hirsutum	XP_016715724.1	Malvales	Rosids	Malvaceae
KAH1120297_1	KAH1120297.1 hypothetical protein J1N35_003457 [Gossypium stocksii]	Gossypium stocksii	KAH1120297.1	Malvales	Rosids	Malvaceae
KHG01756_1	KHG01756.1 Squalene synthase [Gossypium arboreum]	Gossypium arboreum	KHG01756.1	Malvales	Rosids	Malvaceae
TYI41220_1	TYI41220.1 hypothetical protein ES332_A01G004800v1 [Gossypium tomentosum]	Gossypium tomentosum	TYI41220.1	Malvales	Rosids	Malvaceae
XP_016725301_2	XP_016725301.2 squalene synthase 2 isoform X2 [Gossypium hirsutum]	Gossypium hirsutum	XP_016725301.2	Malvales	Rosids	Malvaceae
KAG8501976_1	KAG8501976.1 hypothetical protein CXB51_000218 [Gossypium anomalum]	Gossypium anomalum	KAG8501976.1	Malvales	Rosids	Malvaceae
KAA3468092_1	KAA3468092.1 squalene synthase-like [Gossypium australe]	Gossypium australe	KAA3468092.1	Malvales	Rosids	Malvaceae
XP_022747555_1	XP_022747555.1 squalene synthase-like [Durio zibethinus]	Durio zibethinus	XP_022747555.1	Malvales	Rosids	Malvaceae
TYI95170_1	TYI95170.1 hypothetical protein E1A91_D02G259300v1 [Gossypium mustelinum]	Gossypium mustelinum	TYI95170.1	Malvales	Rosids	Malvaceae
NP_001313934_1	NP_001313934.1 squalene synthase-like [Gossypium hirsutum]	Gossypium hirsutum	NP_001313934.1	Malvales	Rosids	Malvaceae
TYH85529_1	TYH85529.1 hypothetical protein ES332_D02G273400v1 [Gossypium tomentosum]	Gossypium tomentosum	TYH85529.1	Malvales	Rosids	Malvaceae
KAB2042925_1	KAB2042925.1 hypothetical protein ES319_D02G251800v1 [Gossypium barbadense]	Gossypium barbadense	KAB2042925.1	Malvales	Rosids	Malvaceae
XP_012480387_1	XP_012480387.1 squalene synthase 2 [Gossypium raimondii] KJB32575.1 hypothetical protein B456_005G247700 [Gossypium raimondii]	Gossypium raimondii	XP_012480387.1	Malvales	Rosids	Malvaceae
KAH1099074_1	KAH1099074.1 hypothetical protein J1N35_015995 [Gossypium stocksii]	Gossypium stocksii	KAH1099074.1	Malvales	Rosids	Malvaceae
XP_017633785_1	XP_017633785.1 squalene synthase 2-like [Gossypium arboreum] KHG07441.1 Squalene synthase [Gossypium arboreum]	Gossypium arboreum	XP_017633785.1	Malvales	Rosids	Malvaceae
XP_016714662_1	XP_016714662.1 squalene synthase 2 [Gossypium hirsutum]	Gossypium hirsutum	XP_016714662.1	Malvales	Rosids	Malvaceae
XP_039036149_1	XP_039036149.1 squalene synthase 2-like [Hibiscus syriacus]	Hibiscus syriacus	XP_039036149.1	Malvales	Rosids	Malvaceae
XP_039068541_1	XP_039068541.1 squalene synthase 2-like isoform X1 [Hibiscus syriacus]	Hibiscus syriacus	XP_039068541.1	Malvales	Rosids	Malvaceae
XP_022763195_1	XP_022763195.1 squalene synthase-like isoform X1 [Durio zibethinus]	Durio zibethinus	XP_022763195.1	Malvales	Rosids	Malvaceae
XP_022763196_1	XP_022763196.1 squalene synthase-like isoform X2 [Durio zibethinus]	Durio zibethinus	XP_022763196.1	Malvales	Rosids	Malvaceae
XP_022725593_1	XP_022725593.1 squalene synthase-like [Durio zibethinus]	Durio zibethinus	XP_022725593.1	Malvales	Rosids	Malvaceae
XP_007042047_2	XP_007042047.2 PREDICTED: squalene synthase isoform X1 [Theobroma cacao] EOX97878.1 Squalene synthase 1 isoform 1 [Theobroma cacao]	Theobroma cacao	XP_007042047.2	Malvales	Rosids	Malvaceae
XP_017971772_1	XP_017971772.1 PREDICTED: squalene synthase isoform X2 [Theobroma cacao]	Theobroma cacao	XP_017971772.1	Malvales	Rosids	Malvaceae
XP_021285521_1	XP_021285521.1 squalene synthase-like [Herrania umbratica]	Herrania umbratica	XP_021285521.1	Malvales	Rosids	Malvaceae
XP_050262117_1	XP_050262117.1 squalene synthase-like [Quercus robur]	Quercus robur	XP_050262117.1	Fagales	Rosids	Fagaceae
XP_030943360_1	XP_030943360.1 squalene synthase 1-like [Quercus lobata]	Quercus lobata	XP_030943360.1	Fagales	Rosids	Fagaceae
XP_023888961_1	XP_023888961.1 squalene synthase-like [Quercus suber]	Quercus suber	XP_023888961.1	Fagales	Rosids	Fagaceae
KAF3962941_1	KAF3962941.1 hypothetical protein CMV_012617 [Castanea mollissima]	Castanea mollissima	KAF3962941.1	Fagales	Rosids	Fagaceae
Elat_DN393_c0g1i8	Elat_DN393_c0g1i8 TRINITY_DN393_c0_g1_i8_protein orthologue for squalene synthase [Euphorbia lateriflora]	Euphorbia lateriflora	PP978605.1	Malpighiales	Rosids	Euphorbiaceae
Epe_WCJ40907_1	Epe_WCJ40907.1 Squalene synthase [Euphorbia peplus] EpSS squalene synthase like [Euphorbia peplus]	Euphorbia peplus	WCJ40907.1	Malpighiales	Rosids	Euphorbiaceae
Ela_AFZ93644_1	Ela_AFZ93644.1 squalene synthetase [Euphorbia lathyris]	Euphorbia lathyris	AFZ93644.1	Malpighiales	Rosids	Euphorbiaceae
Epek_AFT92039_1	Epek_AFT92039.1 squalene synthase [Euphorbia pekinensis]	Euphorbia pekinensis	AFT92039.1	Malpighiales	Rosids	Euphorbiaceae
Efi_JL057030_1	Efi_JL057030.1 JL057030.1 TSA: Euphorbia fischeriana EFI_004003 mRNA sequence [Euphorbia fischeriana]	Euphorbia fischeriana	JL057030.1	Malpighiales	Rosids	Euphorbiaceae
Epu_CANTUS010000002_1a	Epu_CANTUS010000002.1a CANTUS010000002.1 Euphorbia pulcherrima genome assembly, contig: ptg000002l, whole genome shotgun sequence FGENESH:[mRNA] 1 13 exon (s) 1310503 - 1317131 1236 bp, chain -[Euphorbia pulcherrima]	Euphorbia pulcherrima	CANTUS010000002.1	Malpighiales	Rosids	Euphorbiaceae
Epu_CANTUS010000002_1b	Epu_CANTUS010000002.1b CANTUS010000002.1 Euphorbia pulcherrima genome assembly, contig: ptg000002l, whole genome shotgun sequence FGENESH:[mRNA] 1 13 exon (s) 27083 - 48082 1236 bp, chain -[Euphorbia pulcherrima]	Euphorbia pulcherrima	CANTUS010000002.1	Malpighiales	Rosids	Euphorbiaceae
Eti_CATIWN010243349_1a	Eti_CATIWN010243349.1a CATIWN010243349.1 Euphorbia tirucalli genome assembly, contig: k141_1620 FGENESH: 1 13 exon (s) 4885 - 13582 411 aa, chain [Euphorbia tirucalli] Eti_BAH23428.1 squalene synthetase [Euphorbia tirucalli]	Euphorbia tirucalli	CATIWN010243349.1	Malpighiales	Rosids	Euphorbiaceae
Epe_WCJ40906_1	Epe_WCJ40906.1 Squalene synthase [Euphorbia peplus] EpTS peplusol synthase [Euphorbia peplus]	Euphorbia peplus	WCJ40906.1	Malpighiales	Rosids	Euphorbiaceae
Elat_DN11390_c0g1i1	Elat_DN11390_c0g1i1 TRINITY_DN11390_c0_g1_i1_protein len=1546 path=[0:0-188 1:189-245 2:246-1545] orthologue for peplusol synthase [Euphorbia lateriflora]	Euphorbia lateriflora	PP978604.1	Malpighiales	Rosids	Euphorbiaceae
Eti_CATIWN010342409_1	Eti_CATIWN010342409.1 CATIWN010342409.1 Euphorbia tirucalli genome assembly, contig: k141_176200_fla FGENESH:[mRNA] 1 10 exon (s) 914 - 3980 930 bp, chain + [Euphorbia tirucalli]	Euphorbia tirucalli	CATIWN010342409.1	Malpighiales	Rosids	Euphorbiaceae
XP_050233606_1	XP_050233606.1 squalene synthase 1-like [Mercurialis annua]	Mercurialis annua	XP_050233606.1	Malpighiales	Rosids	Euphorbiaceae
XP_015570878_1	XP_015570878.1 squalene synthase 1 isoform X2 [Ricinus communis]	Ricinus communis	XP_015570878.1	Malpighiales	Rosids	Euphorbiaceae
XP_021652426_1	XP_021652426.1 squalene synthase-like isoform X1 [Hevea brasiliensis]	Hevea brasiliensis	XP_021652426.1	Malpighiales	Rosids	Euphorbiaceae
XP_043817784_1	XP_043817784.1 squalene synthase [Manihot esculenta]	Manihot esculenta	XP_043817784.1	Malpighiales	Rosids	Euphorbiaceae
XP_021655633_1	XP_021655633.1 squalene synthase-like [Hevea brasiliensis]	Hevea brasiliensis	XP_021655633.1	Malpighiales	Rosids	Euphorbiaceae
XP_021609313_1	XP_021609313.1 squalene synthase 1 isoform X2 [Manihot esculenta] KAG8655888.1 hypothetical protein MANES_04G084600v8 [Manihot esculenta]	Manihot esculenta	XP_021609313.1	Malpighiales	Rosids	Euphorbiaceae
XP_012067183_1	XP_012067183.1 squalene synthase 1 isoform X3 [Jatropha curcas]	Jatropha curcas	XP_012067183.1	Malpighiales	Rosids	Euphorbiaceae
KAJ6402871_1	KAJ6402871.1 hypothetical protein OIU84_014888 [Salix udensis]	Salix udensis	KAJ6402871.1	Malpighiales	Rosids	Salicaceae
KAJ6365204_1	KAJ6365204.1 hypothetical protein OIU76_030054 [Salix suchowensis]	Salix suchowensis	KAJ6365204.1	Malpighiales	Rosids	Salicaceae
KAJ6707936_1	KAJ6707936.1 SQUALENE SYNTHASE-LIKE ISOFORM X1 [Salix viminalis]	Salix viminalis	KAJ6707936.1	Malpighiales	Rosids	Salicaceae
KAJ6739145_1	KAJ6739145.1 FARNESYL-DIPHOSPHATE FARNESYLTRANSFERASE [Salix koriyanagi]	Salix koriyanagi	KAJ6739145.1	Malpighiales	Rosids	Salicaceae
KAJ6766014_1	KAJ6766014.1 SQUALENE SYNTHASE-LIKE ISOFORM X1 [Salix purpurea]	Salix purpurea	KAJ6766014.1	Malpighiales	Rosids	Salicaceae
KAH8510651_1	KAH8510651.1 hypothetical protein H0E87_008262 [Populus deltoides]	Populus deltoides	KAH8510651.1	Malpighiales	Rosids	Salicaceae
XP_024455833_1	XP_024455833.1 squalene synthase 1 [Populus trichocarpa]	Populus trichocarpa	XP_024455833.1	Malpighiales	Rosids	Salicaceae
XP_034902357_1	XP_034902357.1 squalene synthase 1-like [Populus alba] TKR85057.1 squalene synthase-like [Populus alba] KAJ6927293.1 squalene synthase 1-like [Populus alba x Populus x berolinensis]	Populus alba	XP_034902357.1	Malpighiales	Rosids	Salicaceae
XP_011037190_1	XP_011037190.1 PREDICTED: squalene synthase-like [Populus euphratica]	Populus euphratica	XP_011037190.1	Malpighiales	Rosids	Salicaceae
KAJ6409822_1	KAJ6409822.1 hypothetical protein OIU84_009330 [Salix udensis]	Salix udensis	KAJ6409822.1	Malpighiales	Rosids	Salicaceae
KAJ6692766_1	KAJ6692766.1 SQUALENE SYNTHASE-LIKE ISOFORM X1 [Salix purpurea]	Salix purpurea	KAJ6692766.1	Malpighiales	Rosids	Salicaceae
KAJ6716841_1	KAJ6716841.1 FARNESYL-DIPHOSPHATE FARNESYLTRANSFERASE [Salix koriyanagi]	Salix koriyanagi	KAJ6716841.1	Malpighiales	Rosids	Salicaceae
KAJ6385974_1	KAJ6385974.1 hypothetical protein OIU77_029021 [Salix suchowensis]	Salix suchowensis	KAJ6385974.1	Malpighiales	Rosids	Salicaceae
KAJ6409821_1	KAJ6409821.1 hypothetical protein OIU84_009329 [Salix udensis]	Salix udensis	KAJ6409821.1	Malpighiales	Rosids	Salicaceae
XP_002313765_1	XP_002313765.1 squalene synthase 2 [Populus trichocarpa] KAI5577368.1 hypothetical protein BDE02_09G108300 [Populus trichocarpa]	Populus trichocarpa	XP_002313765.1	Malpighiales	Rosids	Salicaceae
KAH8498218_1	KAH8498218.1 hypothetical protein H0E87_017227 [Populus deltoides]	Populus deltoides	KAH8498218.1	Malpighiales	Rosids	Salicaceae
XP_034927663_1	XP_034927663.1 squalene synthase 2-like [Populus alba] TKS05417.1 squalene synthase isoform X1 [Populus alba] KAJ6896729.1 squalene synthase 2-like [Populus alba x Populus x berolinensis] KAJ6906241.1 squalene synthase 2-like [Populus alba x Populus x berolinensis]	Populus alba	XP_034927663.1	Malpighiales	Rosids	Salicaceae
XP_011047498_1	XP_011047498.1 PREDICTED: squalene synthase isoform X1 [Populus euphratica]	Populus euphratica	XP_011047498.1	Malpighiales	Rosids	Salicaceae
CAI0437835_1	CAI0437835.1 unnamed protein product [Linum tenue]	Linum tenue	CAI0437835.1	Malpighiales	Rosids	Linaceae
CAI0378241_1	CAI0378241.1 unnamed protein product [Linum tenue]	Linum tenue	CAI0378241.1	Malpighiales	Rosids	Linaceae
ADD54645_1	ADD54645.1 squalene synthase [Bruguiera gymnorhiza]	Bruguiera gymnorhiza	ADD54645.1	Malpighiales	Rosids	Rhizophoraceae
XP_009376518_2	XP_009376518.2 squalene synthase 2 [Pyrus x bretschneideri]	Pyrus x bretschneideri	XP_009376518.2	Rosales	Rosids	Rosaceae
KAB2635531_1	KAB2635531.1 squalene synthase-like [Pyrus ussuriensis x Pyrus communis]	Pyrus ussuriensis x Pyrus communis	KAB2635531.1	Rosales	Rosids	Rosaceae
XP_028957844_1	XP_028957844.1 squalene synthase-like [Malus domestica]	Malus domestica	XP_028957844.1	Rosales	Rosids	Rosaceae
AFI33135_3	AFI33135.3 squalene synthase [Rhaphiolepis bibas]	Rhaphiolepis bibas	AFI33135.3	Rosales	Rosids	Rosaceae
QMS80095_1	QMS80095.1 squalene synthase [Crataegus pinnatifida]	Crataegus pinnatifida	QMS80095.1	Rosales	Rosids	Rosaceae
XP_050105318_1	XP_050105318.1 squalene synthase 2-like [Malus sylvestris]	Malus sylvestris	XP_050105318.1	Rosales	Rosids	Rosaceae
NP_001280921_1	NP_001280921.1 squalene synthase-like [Malus domestica]	Malus domestica	NP_001280921.1	Rosales	Rosids	Rosaceae
KAB2603221_1	KAB2603221.1 squalene synthase-like [Pyrus ussuriensis x Pyrus communis]	Pyrus ussuriensis x Pyrus communis	KAB2603221.1	Rosales	Rosids	Rosaceae
XP_008236983_1	XP_008236983.1 PREDICTED: squalene synthase-like [Prunus mume]	Prunus mume	XP_008236983.1	Rosales	Rosids	Rosaceae
KAH0977256_1	KAH0977256.1 hypothetical protein GBA52_026975 [Prunus armeniaca]	Prunus armeniaca	KAH0977256.1	Rosales	Rosids	Rosaceae
XP_021827946_1	XP_021827946.1 squalene synthase-like [Prunus avium]	Prunus avium	XP_021827946.1	Rosales	Rosids	Rosaceae
XP_020426051_1	XP_020426051.1 squalene synthase [Prunus persica]	Prunus persica	XP_020426051.1	Rosales	Rosids	Rosaceae
XP_034229901_1	XP_034229901.1 squalene synthase 2-like [Prunus dulcis] BBH09335.1 squalene synthase 1, partial [Prunus dulcis]	Prunus dulcis	XP_034229901.1	Rosales	Rosids	Rosaceae
XP_050366901_1	XP_050366901.1 squalene synthase 2 [Potentilla anserina]	Potentilla anserina	XP_050366901.1	Rosales	Rosids	Rosaceae
XP_004290304_1	XP_004290304.1 PREDICTED: squalene synthase-like isoform X1 [Fragaria vesca subsp. vesca]	Fragaria vesca subsp. vesca	XP_004290304.1	Rosales	Rosids	Rosaceae
XP_024162894_1	XP_024162894.1 squalene synthase 2 isoform X1 [Rosa chinensis]	Rosa chinensis	XP_024162894.1	Rosales	Rosids	Rosaceae
XP_034681563_1	XP_034681563.1 squalene synthase 1 [Vitis riparia]	Vitis riparia	XP_034681563.1	Vitales	Rosids	Vitaceae
XP_002266150_1	XP_002266150.1 PREDICTED: squalene synthase [Vitis vinifera]	Vitis vinifera	XP_002266150.1	Vitales	Rosids	Vitaceae
XP_031380985_1	XP_031380985.1 squalene synthase 2 [Punica granatum]	Punica granatum	XP_031380985.1	Myrtales	Rosids	Lythraceae
XP_010065915_2	XP_010065915.2 squalene synthase-like isoform X1 [Eucalyptus grandis]	Eucalyptus grandis	XP_010065915.2	Myrtales	Rosids	Myrtaceae
XP_039172429_1	XP_039172429.1 squalene synthase-like [Eucalyptus grandis]	Eucalyptus grandis	XP_039172429.1	Myrtales	Rosids	Myrtaceae
KAF8020113_1	KAF8020113.1 hypothetical protein BT93_G0731 [Corymbia citriodora subsp. variegata]	Corymbia citriodora subsp. variegata	KAF8020113.1	Myrtales	Rosids	Myrtaceae
KAF8020235_1	KAF8020235.1 hypothetical protein BT93_G0823 [Corymbia citriodora subsp. variegata]	Corymbia citriodora subsp. variegata	KAF8020235.1	Myrtales	Rosids	Myrtaceae
XP_030549543_1	XP_030549543.1 squalene synthase-like [Rhodamnia argentea]	Rhodamnia argentea	XP_030549543.1	Myrtales	Rosids	Myrtaceae
KAF8017532_1	KAF8017532.1 hypothetical protein BT93_H2647 [Corymbia citriodora subsp. variegata]	Corymbia citriodora subsp. variegata	KAF8017532.1	Myrtales	Rosids	Myrtaceae
XP_039163675_1	XP_039163675.1 squalene synthase [Eucalyptus grandis]	Eucalyptus grandis	XP_039163675.1	Myrtales	Rosids	Myrtaceae
KAI6684066_1	KAI6684066.1 hypothetical protein NL676_029979 [Syzygium grande]	Syzygium grande	KAI6684066.1	Myrtales	Rosids	Myrtaceae
XP_030460004_1	XP_030460004.1 squalene synthase-like [Syzygium oleosum]	Syzygium oleosum	XP_030460004.1	Myrtales	Rosids	Myrtaceae
XP_030512699_1	XP_030512699.1 squalene synthase-like isoform X1 [Rhodamnia argentea]	Rhodamnia argentea	XP_030512699.1	Myrtales	Rosids	Myrtaceae
XP_010066209_2	XP_010066209.2 squalene synthase 2 [Eucalyptus grandis] KCW64053.1 hypothetical protein EUGRSUZ_G01720 [Eucalyptus grandis]	Eucalyptus grandis	XP_010066209.2	Myrtales	Rosids	Myrtaceae
KAF8025387_1	KAF8025387.1 hypothetical protein BT93_F2280 [Corymbia citriodora subsp. variegata]	Corymbia citriodora subsp. variegata	KAF8025387.1	Myrtales	Rosids	Myrtaceae
XP_030471338_1	XP_030471338.1 squalene synthase [Syzygium oleosum]	Syzygium oleosum	XP_030471338.1	Myrtales	Rosids	Myrtaceae
XP_030531942_1	XP_030531942.1 squalene synthase 2 [Rhodamnia argentea]	Rhodamnia argentea	XP_030531942.1	Myrtales	Rosids	Myrtaceae
KAI4367257_1	KAI4367257.1 hypothetical protein MLD38_023015 [Melastoma candidum]	Melastoma candidum	KAI4367257.1	Myrtales	Rosids	Melastomataceae
KAI4375683_1	KAI4375683.1 hypothetical protein MLD38_013524 [Melastoma candidum]	Melastoma candidum	KAI4375683.1	Myrtales	Rosids	Melastomataceae
KAI4318643_1	KAI4318643.1 hypothetical protein MLD38_032319 [Melastoma candidum]	Melastoma candidum	KAI4318643.1	Myrtales	Rosids	Melastomataceae
XP_023007304_1	XP_023007304.1 squalene synthase-like [Cucurbita maxima]	Cucurbita maxima	XP_023007304.1	Cucurbitales	Rosids	Cucurbitaceae
XP_023534141_1	XP_023534141.1 squalene synthase-like [Cucurbita pepo subsp. pepo]	Cucurbita pepo subsp. pepo	XP_023534141.1	Cucurbitales	Rosids	Cucurbitaceae
XP_022947243_1	XP_022947243.1 squalene synthase-like [Cucurbita moschata]	Cucurbita moschata	XP_022947243.1	Cucurbitales	Rosids	Cucurbitaceae
ARE29886_1	ARE29886.1 squalene synthase [Cucurbita moschata]	Cucurbita moschata	ARE29886.1	Cucurbitales	Rosids	Cucurbitaceae
AQT39611_1	AQT39611.1 squalene synthase [Sicyos edulis]	Sicyos edulis	AQT39611.1	Cucurbitales	Rosids	Cucurbitaceae
ARE29881_1	ARE29881.1 squalene synthase [Trichosanthes truncata]	Trichosanthes truncata	ARE29881.1	Cucurbitales	Rosids	Cucurbitaceae
ARE29890_1	ARE29890.1 squalene synthase [Luffa acutangula]	Luffa acutangula	ARE29890.1	Cucurbitales	Rosids	Cucurbitaceae
XP_022986544_1	XP_022986544.1 squalene synthase-like isoform X1 [Cucurbita maxima]	Cucurbita maxima	XP_022986544.1	Cucurbitales	Rosids	Cucurbitaceae
XP_022943419_1	XP_022943419.1 squalene synthase-like isoform X1 [Cucurbita moschata]	Cucurbita moschata	XP_022943419.1	Cucurbitales	Rosids	Cucurbitaceae
XP_023511854_1	XP_023511854.1 squalene synthase-like isoform X1 [Cucurbita pepo subsp. pepo]	Cucurbita pepo subsp. pepo	XP_023511854.1	Cucurbitales	Rosids	Cucurbitaceae
XP_011649260_1	XP_011649260.1 squalene synthase 12 [Cucumis sativus] ARE29887.1 squalene synthase [Cucumis sativus]	Cucumis sativus	XP_011649260.1	Cucurbitales	Rosids	Cucurbitaceae
XP_008461009_2	XP_008461009.2 squalene synthase 12-like [Cucumis melo] AOR50704.1 squalene synthase [Cucumis melo] KAA0045628.1 squalene synthase-like [Cucumis melo var. makuwa]	Cucumis melo	XP_008461009.2	Cucurbitales	Rosids	Cucurbitaceae
XP_038902127_1	XP_038902127.1 squalene synthase 12-like [Benincasa hispida] ARE29889.1 squalene synthase [Benincasa hispida var. chieh-qua]	Benincasa hispida	XP_038902127.1	Cucurbitales	Rosids	Cucurbitaceae
AEM42980_1	AEM42980.1 squalene synthase [Siraitia grosvenorii] ANM71227.1 squalene synthase [Siraitia grosvenorii]	Siraitia grosvenorii	AEM42980.1	Cucurbitales	Rosids	Cucurbitaceae
ARE29884_1	ARE29884.1 squalene synthase [Momordica cochinchinensis]	Momordica cochinchinensis	ARE29884.1	Cucurbitales	Rosids	Cucurbitaceae
XP_022146184_1	XP_022146184.1 squalene synthase-like [Momordica charantia]	Momordica charantia	XP_022146184.1	Cucurbitales	Rosids	Cucurbitaceae
ACQ90302_1	ACQ90302.1 squalene synthase [Gynostemma pentaphyllum] ANO43006.1 squalene synthase 1 [Gynostemma pentaphyllum]	Gynostemma pentaphyllum	ACQ90302.1	Cucurbitales	Rosids	Cucurbitaceae
AAV58897_1	AAV58897.1 squalene synthase [Centella asiatica]	Centella asiatica	AAV58897.1	Apiales	Asterids	Apiaceae
AEA41712_1	AEA41712.1 squalene synthase [Eleutherococcus senticosus]	Eleutherococcus senticosus	AEA41712.1	Apiales	Asterids	Araliaceae
C9E894_1	C9E894.1 RecName: Full=Squalene synthase 2; Short=PgSS2; Short=SQS 2; AltName: Full=FPP:FPP farnesyltransferase SS2; AltName: Full=Farnesyl-diphosphate farnesyltransferase SS2 [Panax ginseng]	Panax ginseng	C9E894.1	Apiales	Asterids	Araliaceae
D2K762_1	D2K762.1 RecName: Full=Squalene synthase 3; Short=PgSS3; Short=SQS 3; AltName: Full=FPP:FPP farnesyltransferase SS3; AltName: Full=Farnesyl-diphosphate farnesyltransferase SS3 [Panax ginseng]	Panax ginseng	D2K762.1	Apiales	Asterids	Araliaceae
A0A1P7Y0D4_1	A0A1P7Y0D4.1 RecName: Full=Squalene synthase 11; Short=PgSS11; Short=SQS 11; AltName: Full=FPP:FPP farnesyltransferase SS11; AltName: Full=Farnesyl-diphosphate farnesyltransferase SS11 [Panax ginseng]	Panax ginseng	A0A1P7Y0D4.1	Apiales	Asterids	Araliaceae
AIK21786_1	AIK21786.1 squalene synthase [Panax notoginseng]	Panax notoginseng	AIK21786.1	Apiales	Asterids	Araliaceae
AER23670_1	AER23670.1 squalene synthase [Eleutherococcus senticosus]	Eleutherococcus senticosus	AER23670.1	Apiales	Asterids	Araliaceae
ADC32654_1	ADC32654.1 squalene synthase [Aralia elata]	Aralia elata	ADC32654.1	Apiales	Asterids	Araliaceae
ACA66014_1	ACA66014.1 squalene synthase [Panax ginseng] O48666.1 RecName: Full=Squalene synthase 1; Short=PgSS; Short=PgSS1; Short=PgssA; Short=SQS 1; Short=SQS 4; AltName: Full=FPP:FPP farnesyltransferase SS1; AltName: Full=Farnesyl-diphosphate farnesyltransferase SS1 [Panax ginseng] AJK30626.1 squalene synthase [Panax ginseng]	Panax ginseng	ACA66014.1	Apiales	Asterids	Araliaceae
AED99863_1	AED99863.1 squalene synthase [Panax quinquefolius]	Panax quinquefolius	AED99863.1	Apiales	Asterids	Araliaceae
ABA29019_1	ABA29019.1 squalene synthase [Panax notoginseng] ALO18787.1 squalene synthase [Panax notoginseng]	Panax notoginseng	ABA29019.1	Apiales	Asterids	Araliaceae
ALB38664_1	ALB38664.1 squalene synthase [Panax japonicus]	Panax japonicus	ALB38664.1	Apiales	Asterids	Araliaceae
ACX42423_1	ACX42423.1 squalene synthase [Bupleurum chinense]	Bupleurum chinense	ACX42423.1	Apiales	Asterids	Apiaceae
AAY46017_1	AAY46017.1 squalene synthase [Bupleurum falcatum]	Bupleurum falcatum	AAY46017.1	Apiales	Asterids	Apiaceae
AUZ98402_1	AUZ98402.1 squalene synthase [Trachyspermum ammi]	Trachyspermum ammi	AUZ98402.1	Apiales	Asterids	Apiaceae
XP_017215009_1	XP_017215009.1 PREDICTED: squalene synthase-like [Daucus carota subsp. sativus]	Daucus carota subsp. sativus	XP_017215009.1	Apiales	Asterids	Apiaceae
QEA72088_1	QEA72088.1 squalene synthase [Lonicera macranthoides]	Lonicera macranthoides	QEA72088.1	Dipsacales	Asterids	Caprifoliaceae
KAH9696481_1	KAH9696481.1 Squalene synthase 1 [Citrus sinensis]	Citrus sinensis	KAH9696481.1	Sapindales	Rosids	Rutaceae
XP_024034790_1	XP_024034790.1 squalene synthase isoform X2 [Citrus clementina] ESR36684.1 hypothetical protein CICLE_v10028537mg [Citrus clementina]	Citrus clementina	XP_024034790.1	Sapindales	Rosids	Rutaceae
UTU07504_1	UTU07504.1 squalene synthase [Ailanthus altissimus]	Ailanthus altissimus	UTU07504.1	Sapindales	Rosids	Simaroubaceae
KAJ4716603_1	KAJ4716603.1 Squalene synthase [Melia azedarach]	Melia azedarach	KAJ4716603.1	Sapindales	Rosids	Meliaceae
XP_031271622_1	XP_031271622.1 squalene synthase-like [Pistacia vera]	Pistacia vera	XP_031271622.1	Sapindales	Rosids	Anacardiaceae
XP_044490257_1	XP_044490257.1 squalene synthase 2-like [Mangifera indica]	Mangifera indica	XP_044490257.1	Sapindales	Rosids	Anacardiaceae
XP_044508950_1	XP_044508950.1 squalene synthase 2-like isoform X2 [Mangifera indica]	Mangifera indica	XP_044508950.1	Sapindales	Rosids	Anacardiaceae
KAH7574981_1	KAH7574981.1 hypothetical protein JRO89_XS02G0029500 [Xanthoceras sorbifolium]	Xanthoceras sorbifolium	KAH7574981.1	Sapindales	Rosids	Sapindaceae
KAI9181452_1	KAI9181452.1 hypothetical protein LWI28_015180 [Acer negundo]	Acer negundo	KAI9181452.1	Sapindales	Rosids	Sapindaceae
XP_018815354_1	XP_018815354.1 squalene synthase 2 [Juglans regia]	Juglans regia	XP_018815354.1	Fagales	Rosids	Juglandaceae
XP_041010781_1	XP_041010781.1 squalene synthase [Juglans microcarpa x Juglans regia]	Juglans microcarpa x Juglans regia	XP_041010781.1	Fagales	Rosids	Juglandaceae
QWS67612_1	QWS67612.1 squalene synthase [Cyclocarya paliurus]	Cyclocarya paliurus	QWS67612.1	Fagales	Rosids	Juglandaceae
XP_042981305_1	XP_042981305.1 squalene synthase isoform X1 [Carya illinoinensis] KAG6711787.1 hypothetical protein I3842_05G071300 [Carya illinoinensis] KAG2705808.1 hypothetical protein I3760_05G072700 [Carya illinoinensis]	Carya illinoinensis	XP_042981305.1	Fagales	Rosids	Juglandaceae
KAE8008596_1	KAE8008596.1 hypothetical protein FH972_005093 [Carpinus fangiana]	Carpinus fangiana	KAE8008596.1	Fagales	Rosids	Betulaceae
AKR76253_1	AKR76253.1 squalene synthase [Betula platyphylla]	Betula platyphylla	AKR76253.1	Fagales	Rosids	Betulaceae
XP_041015415_1	XP_041015415.1 squalene synthase 2-like isoform X1 [Juglans microcarpa x Juglans regia]	Juglans microcarpa x Juglans regia	XP_041015415.1	Fagales	Rosids	Juglandaceae
XP_018841362_2	XP_018841362.2 squalene synthase-like [Juglans regia]	Juglans regia	XP_018841362.2	Fagales	Rosids	Juglandaceae
XP_042985338_1	XP_042985338.1 squalene synthase-like isoform X1 [Carya illinoinensis]	Carya illinoinensis	XP_042985338.1	Fagales	Rosids	Juglandaceae
XP_052192372_1	XP_052192372.1 squalene synthase 1 [Diospyros lotus]	Diospyros lotus	XP_052192372.1	Ericales	Asterids	Ebenaceae
ACN69082_1	ACN69082.1 squalene synthase [Diospyros kaki]	Diospyros kaki	ACN69082.1	Ericales	Asterids	Ebenaceae
KAI8554195_1	KAI8554195.1 hypothetical protein RHMOL_Rhmol05G0079800 [Rhododendron molle]	Rhododendron molle	KAI8554195.1	Ericales	Asterids	Ericaceae
KAG5547835_1	KAG5547835.1 hypothetical protein RHGRI_013499 [Rhododendron griersonianum]	Rhododendron griersonianum	KAG5547835.1	Ericales	Asterids	Ericaceae
PSS19118_1	PSS19118.1 Squalene synthase, partial [Actinidia chinensis var. chinensis]	Actinidia chinensis var. chinensis	PSS19118.1	Ericales	Asterids	Actinidiaceae
AOV62782_1	AOV62782.1 squalene synthetase [Morus alba] ALD84328.1 squalene synthetase, partial [Morus alba]	Morus alba	AOV62782.1	Rosales	Rosids	Moraceae
XP_010109768_1	XP_010109768.1 squalene synthase isoform X1 [Morus notabilis]	Morus notabilis	XP_010109768.1	Rosales	Rosids	Moraceae
XP_030510846_1	XP_030510846.1 squalene synthase 2 isoform X1 [Cannabis sativa]	Cannabis sativa	XP_030510846.1	Rosales	Rosids	Cannabaceae
KAI8028423_1	KAI8028423.1 Squalene synthase 2 [Camellia lanceoleosa]	Camellia lanceoleosa	KAI8028423.1	Ericales	Asterids	Theaceae
AGB05603_1	AGB05603.1 squalene synthase [Camellia oleifera]	Camellia oleifera	AGB05603.1	Ericales	Asterids	Theaceae
XP_028059258_1	XP_028059258.1 squalene synthase [Camellia sinensis]	Camellia sinensis	XP_028059258.1	Ericales	Asterids	Theaceae
GKV21069_1	GKV21069.1 hypothetical protein SLEP1_g31092 [Shorea leprosula]	Shorea leprosula	GKV21069.1	Malvales	Rosids	Dipterocarpaceae
GKV24120_1	GKV24120.1 hypothetical protein SLEP1_g33771 [Shorea leprosula]	Shorea leprosula	GKV24120.1	Malvales	Rosids	Dipterocarpaceae
XP_038707394_1	XP_038707394.1 squalene synthase 2-like [Tripterygium wilfordii] QIS79088.1 squalene synthase 2 [Tripterygium wilfordii]	Tripterygium wilfordii	XP_038707394.1	Celastrales	Rosids	Celastraceae
XP_038722218_1	XP_038722218.1 squalene synthase 1-like [Tripterygium wilfordii] AMR60779.1 squalene synthase [Tripterygium wilfordii]	Tripterygium wilfordii	XP_038722218.1	Celastrales	Rosids	Celastraceae
KAG9145819_1	KAG9145819.1 hypothetical protein Leryth_020862 [Lithospermum erythrorhizon]	Lithospermum erythrorhizon	KAG9145819.1	Boraginales	Asterids	Boraginaceae
XP_047325770_1	XP_047325770.1 squalene synthase 2 [Impatiens glandulifera]	Impatiens glandulifera	XP_047325770.1	Ericales	Asterids	Balsaminaceae
ABG66304_1	ABG66304.1 squalene synthase [Polygala tenuifolia]	Polygala tenuifolia	ABG66304.1	Fabales	Rosids	Polygalaceae
XP_015892440_2	XP_015892440.2 squalene synthase 2-like [Ziziphus jujuba var. spinosa]	Ziziphus jujuba var. spinosa	XP_015892440.2	Rosales	Rosids	Rhamnaceae
GAV62379_1	GAV62379.1 SQS_PSY domain-containing protein [Cephalotus follicularis]	Cephalotus follicularis	GAV62379.1	Oxalidales	Rosids	Cephalotaceae
XP_021889279_1	XP_021889279.1 squalene synthase 1-like [Carica papaya]	Carica papaya	XP_021889279.1	Brassicales	Rosids	Caricaceae
Tsp_XP_043713119_1	Tsp_XP_043713119.1 squalene synthase 1-like [Telopea speciosissima]	Telopea speciosissima	XP_043713119.1	Proteales		Proteaceae
Min_XP_042501807_1	Min_XP_042501807.1 squalene synthase 1-like [Macadamia integrifolia]	Macadamia integrifolia	XP_042501807.1	Proteales		Proteaceae
Tsp_XP_043709006_1	Tsp_XP_043709006.1 squalene synthase 1-like [Telopea speciosissima]	Telopea speciosissima	XP_043709006.1	Proteales		Proteaceae
Nnu_XP_010263865_1	Nnu_XP_010263865.1 PREDICTED: squalene synthase-like [Nelumbo nucifera] DAD46930.1 TPA_asm: hypothetical protein HUJ06_016867 [Nelumbo nucifera]	Nelumbo nucifera	XP_010263865.1	Proteales		Nelumbonaceae
Tsi_KAF8410513_1	Tsi_KAF8410513.1 hypothetical protein HHK36_003043 [Tetracentron sinense]	Tetracentron sinense	KAF8410513.1	Trochodendrales		Trochodendraceae
Par_KAI3973391_1	Par_KAI3973391.1 hypothetical protein MKW92_006571 [Papaver armeniacum]	Papaver armeniacum	KAI3973391.1	Ranunculales		Papaveraceae
Pat_KAI3861521_1	Pat_KAI3861521.1 hypothetical protein MKW98_000473 [Papaver atlanticum]	Papaver atlanticum	KAI3861521.1	Ranunculales		Papaveraceae
Pbr_KAI3878771_1	Pbr_KAI3878771.1 hypothetical protein MKX03_030788 [Papaver bracteatum]	Papaver bracteatum	KAI3878771.1	Ranunculales		Papaveraceae
Pca_KAI3959139_1	Pca_KAI3959139.1 hypothetical protein MKX01_023815 [Papaver californicum]	Papaver californicum	KAI3959139.1	Ranunculales		Papaveraceae
Pso_XP_026393666_1	Pso_XP_026393666.1 squalene synthase-like isoform X1 [Papaver somniferum]	Papaver somniferum	XP_026393666.1	Ranunculales		Papaveraceae
Mco_OVA20399_1	Mco_OVA20399.1 Squalene/phytoene synthase [Macleaya cordata]	Macleaya cordata	OVA20399.1	Ranunculales		Papaveraceae
Tth_KAF5192508_1	Tth_KAF5192508.1 Squalene synthase [Thalictrum thalictroides]	Thalictrum thalictroides	KAF5192508.1	Ranunculales		Ranunculaceae
Aco_PIA33015_1	Aco_PIA33015.1 hypothetical protein AQUCO_04200038v1 [Aquilegia coerulea]	Aquilegia coerulea	PIA33015.1	Ranunculales		Ranunculaceae
Nsa_AMA66327_1	Nsa_AMA66327.1 squalane synthase 1 [Nigella sativa]	Nigella sativa	AMA66327.1	Ranunculales		Ranunculaceae
Cch_KAF9613406_1	Cch_KAF9613406.1 hypothetical protein IFM89_008236 [Coptis chinensis]	Coptis chinensis	KAF9613406.1	Ranunculales		Ranunculaceae
Cfl_UZT51822_1	Cfl_UZT51822.1 squalene synthase, partial [Clematis florida]	Clematis florida	UZT51822.1	Ranunculales		Ranunculaceae
