# Supplementary material for: Evolution of linear triterpenoid biosynthesis within the Euphorbia genus
Source: Nat Commun. 2025 Jul 1;16:5602. doi: 10.1038/s41467-025-60708-2 (PMC12219392; doi:10.1038/s41467-025-60708-2)
Supplement: Supplementary file 7 — Source Data [file 41467_2025_60708_MOESM7_ESM.xlsx]

## Sheet: Figure 2b
Gene combination	Biological replicate	Peplusol ug/mg DW	Average	SEM	P-value (one sided T-test)
EV	1	0	0	0
EV	2	0
EV	3	0
EV	4	0
EV	5	0
AtSS	1	0	0	0
AtSS	2	0
AtSS	3	0
AtSS	4	0
AtSS	5	0
EpSS-L1	1	0.680936	0.778334	0.0670027	1.3725e-06
EpSS-L1	2	0.563617
EpSS-L1	3	0.902643
EpSS-L1	4	0.84868
EpSS-L1	5	0.895791
EpSS-L2	1	0	0	0
EpSS-L2	2	0
EpSS-L2	3	0
EpSS-L2	4	0
EpSS-L2	5	0
HMGRt, EV	1	0	0	0
HMGRt, EV	2	0
HMGRt, EV	3	0
HMGRt, EV	4	0
HMGRt, EV	5	0
HMGRt, AtSS	1	0	0	0
HMGRt, AtSS	2	0
HMGRt, AtSS	3	0
HMGRt, AtSS	4	0
HMGRt, AtSS	5	0
HMGRt, EpSS-L1	1	26.8035	26.5791	1.71381	1.48733e-07
HMGRt, EpSS-L1	2	21.2855
HMGRt, EpSS-L1	3	28.6197
HMGRt, EpSS-L1	4	31.404
HMGRt, EpSS-L1	5	24.7826
HMGRt, EpSS-L2	1	0	0	0
HMGRt, EpSS-L2	2	0
HMGRt, EpSS-L2	3	0
HMGRt, EpSS-L2	4	0
HMGRt, EpSS-L2	5	0

## Sheet: Figure 2c
Gene combination	Biological replicate	Squalene (ug/mg DW)	Average	SEM	P-value (one sided T-test)
EV	1	0	0	0
EV	2	0
EV	3	0
EV	4	0
EV	5	0
AtSS	1	0	0	0
AtSS	2	0
AtSS	3	0
AtSS	4	0
AtSS	5	0
EpSS-L1	1	0	0	0
EpSS-L1	2	0
EpSS-L1	3	0
EpSS-L1	4	0
EpSS-L1	5	0
EpSS-L2	1	0	0	0
EpSS-L2	2	0
EpSS-L2	3	0
EpSS-L2	4	0
EpSS-L2	5	0
HMGRt, EV	1	0.839247	0.727432	0.0646995
HMGRt, EV	2	0.625979
HMGRt, EV	3	0.586247
HMGRt, EV	4	0.665495
HMGRt, EV	5	0.920191
HMGRt, AtSS	1	0.7496	0.975204	0.0789632	0.0206933
HMGRt, AtSS	2	1.23447
HMGRt, AtSS	3	1.02752
HMGRt, AtSS	4	0.941084
HMGRt, AtSS	5	0.923354
HMGRt, EpSS-L1	1	0.0538394	0.0657156	0.01058	3.95916e-06
HMGRt, EpSS-L1	2	0.0435219
HMGRt, EpSS-L1	3	0.0485745
HMGRt, EpSS-L1	4	0.0911837
HMGRt, EpSS-L1	5	0.0914586
HMGRt, EpSS-L2	1	0.760309	0.808785	0.0561416	0.185033
HMGRt, EpSS-L2	2	0.964066
HMGRt, EpSS-L2	3	0.625878
HMGRt, EpSS-L2	4	0.836234
HMGRt, EpSS-L2	5	0.857437

## Sheet: Figure 2d
Gene combination	Biological replicate	2,3-oxidosqualene ug/mg DW	Average	SEM	P-value (one sided T-test)
EV	1	0.0469051	0.0484919	0.00265574
EV	2	0.053462
EV	3	0.0389402
EV	4	0.0502386
EV	5	0.0529138
AtSS	1	0.206737	0.202384	0.0252543	0.000151221
AtSS	2	0.154511
AtSS	3	0.290284
AtSS	4	0.209637
AtSS	5	0.150754
EpSS-L1	1	0.000411844	0.00459581	0.0012766	2.03239e-07
EpSS-L1	2	0.00347504
EpSS-L1	3	0.0048625
EpSS-L1	4	0.00784647
EpSS-L1	5	0.00638317
EpSS-L2	1	0.331312	0.333382	0.0374803	3.20596e-05
EpSS-L2	2	0.292433
EpSS-L2	3	0.220666
EpSS-L2	4	0.383117
EpSS-L2	5	0.439382

## Sheet: Figure 2e
Gene combination	Biological replicate	2,3-oxidosqualene ug/mg DW	Average	SEM	P-value (one sided T-test)
HMGRt, EV	1	2.37344	2.1138	0.21056
HMGRt, EV	2	1.56117
HMGRt, EV	3	1.86657
HMGRt, EV	4	1.9922
HMGRt, EV	5	2.77561
HMGRt, AtSS	1	2.82055	3.03023	0.087255	0.00429606
HMGRt, AtSS	2	3.15265
HMGRt, AtSS	3	3.23423
HMGRt, AtSS	4	2.91347
HMGRt, EpSS-L1	1	0.430936	0.499258	0.0322603	0.000124973
HMGRt, EpSS-L1	2	0.484038
HMGRt, EpSS-L1	3	0.433421
HMGRt, EpSS-L1	4	0.559392
HMGRt, EpSS-L1	5	0.588502
HMGRt, EpSS-L2	1	1.79426	1.78277	0.0478167	0.0818948
HMGRt, EpSS-L2	2	1.63531
HMGRt, EpSS-L2	3	1.7195
HMGRt, EpSS-L2	4	1.88239
HMGRt, EpSS-L2	5	1.88239

## Sheet: Figure 3b
Category	Strain	Biological replicate	Peplusol OD600 adjusted (mg/L)	Average	SEM	P-value (one sided T-test)
whole culture	+tHMG1-EV	1	0	0	0
whole culture	+tHMG1-EV	2	0
whole culture	+tHMG1-EV	3	0
whole culture	+tHMG1-AtSS	1	0	0	0
whole culture	+tHMG1-AtSS	2	0
whole culture	+tHMG1-AtSS	3	0
whole culture	+tHMG1-EpSS-L1	1	0.888227	0.914228	0.027842	0.00403654
whole culture	+tHMG1-EpSS-L1	2	0.884584
whole culture	+tHMG1-EpSS-L1	3	0.969872
whole culture	+tHMG1-EpSS-L2	1	0	0	0
whole culture	+tHMG1-EpSS-L2	2	0
whole culture	+tHMG1-EpSS-L2	3	0
whole culture	-tHMG1-EV	1	0	0	0
whole culture	-tHMG1-EV	2	0
whole culture	-tHMG1-EV	3	0
whole culture	-tHMG1-AtSS	1	0	0	0
whole culture	-tHMG1-AtSS	2	0
whole culture	-tHMG1-AtSS	3	0
whole culture	-tHMG1-EpSS-L1	1	0.7006	0.728109	0.0258946
whole culture	-tHMG1-EpSS-L1	2	0.779864
whole culture	-tHMG1-EpSS-L1	3	0.703864
whole culture	-tHMG1-EpSS-L2	1	0	0	0
whole culture	-tHMG1-EpSS-L2	2	0
whole culture	-tHMG1-EpSS-L2	3	0
cell pellet	-tHMG1-EV	1	0	0	0
cell pellet	-tHMG1-EV	2	0
cell pellet	-tHMG1-EV	3	0
cell pellet	-tHMG1-AtSS	1	0	0	0
cell pellet	-tHMG1-AtSS	2	0
cell pellet	-tHMG1-AtSS	3	0
cell pellet	-tHMG1-EpSS-L1	1	9.17415	7.44011	0.872946	8.05313e-05
cell pellet	-tHMG1-EpSS-L1	2	6.39717
cell pellet	-tHMG1-EpSS-L1	3	6.74903
cell pellet	-tHMG1-EpSS-L2	1	0	0	0
cell pellet	-tHMG1-EpSS-L2	2	0
cell pellet	-tHMG1-EpSS-L2	3	0
cell pellet	+tHMG1-EV	1	0	0	0
cell pellet	+tHMG1-EV	2	0
cell pellet	+tHMG1-EV	3	0
cell pellet	+tHMG1-AtSS	1	0	0	0
cell pellet	+tHMG1-AtSS	2	0
cell pellet	+tHMG1-AtSS	3	0
cell pellet	+tHMG1-EpSS-L1	1	21.3682	22.4068	0.647229
cell pellet	+tHMG1-EpSS-L1	2	23.5952
cell pellet	+tHMG1-EpSS-L1	3	22.257
cell pellet	+tHMG1-EpSS-L2	1	0	0	0
cell pellet	+tHMG1-EpSS-L2	2	0
cell pellet	+tHMG1-EpSS-L2	3	0
media	+tHMG1-EV	1	0	0	0
media	+tHMG1-EV	2	0
media	+tHMG1-EV	3	0
media	+tHMG1-AtSS	1	0	0	0
media	+tHMG1-AtSS	2	0
media	+tHMG1-AtSS	3	0
media	+tHMG1-EpSS-L1	1	0.963874	0.85797	0.0600873	0.00790268
media	+tHMG1-EpSS-L1	2	0.755827
media	+tHMG1-EpSS-L1	3	0.85421
media	+tHMG1-EpSS-L2	1	0	0	0
media	+tHMG1-EpSS-L2	2	0
media	+tHMG1-EpSS-L2	3	0
media	-tHMG1-EV	1	0	0	0
media	-tHMG1-EV	2	0
media	-tHMG1-EV	3	0
media	-tHMG1-AtSS	1	0	0	0
media	-tHMG1-AtSS	2	0
media	-tHMG1-AtSS	3	0
media	-tHMG1-EpSS-L1	1	0.598132	0.443007	0.0837917
media	-tHMG1-EpSS-L1	2	0.420357
media	-tHMG1-EpSS-L1	3	0.310532
media	-tHMG1-EpSS-L2	1	0	0	0
media	-tHMG1-EpSS-L2	2	0
media	-tHMG1-EpSS-L2	3	0

## Sheet: Figure 3c
Strain	Biological replicate	squalene OD600 adjusted (mg/L)	Average	SEM	P-value (one sided T-test)
-tHMG1-EV	1	0.0158414	0.021296	0.0057785
-tHMG1-EV	2	0.0328471
-tHMG1-EV	3	0.0151995
-tHMG1-AtSS	1	6.20363	6.10308	0.5516	0.00019237
-tHMG1-AtSS	2	5.10138
-tHMG1-AtSS	3	7.00422
-tHMG1-EpSS-L1	1	0.165778	0.151501	0.0112363	0.000250119
-tHMG1-EpSS-L1	2	0.159392
-tHMG1-EpSS-L1	3	0.129333
-tHMG1-EpSS-L2	1	2.03798	1.90345	0.878892	0.0494626
-tHMG1-EpSS-L2	2	0.318364
-tHMG1-EpSS-L2	3	3.35401
+tHMG1-EV	1	29.2281	26.1323	2.09532
+tHMG1-EV	2	22.1383
+tHMG1-EV	3	27.0304
+tHMG1-AtSS	1	42.9092	38.4614	2.22439	0.00783703
+tHMG1-AtSS	2	36.3194
+tHMG1-AtSS	3	36.1556
+tHMG1-EpSS-L1	1	39.5524	39.3715	0.117502	0.00161413
+tHMG1-EpSS-L1	2	39.1512
+tHMG1-EpSS-L1	3	39.4109
+tHMG1-EpSS-L2	1	29.7391	31.4802	1.10222	0.0433945
+tHMG1-EpSS-L2	2	31.1799
+tHMG1-EpSS-L2	3	33.5217

## Sheet: Figure 4a
Gene combination	Biological replicate	Peplusol ug/mg DW	Average	SEM	P-value (one sided T-test)
EV	1	0	0	0
EV	2	0
EV	3	0
EV	4	0
EV	5	0
EpSS-L1	1	1.03879	0.519569	0.133332	0.00228257
EpSS-L1	2	0.462483
EpSS-L1	3	0.384469
EpSS-L1	4	0.43013
EpSS-L1	5	0.281976
ElSS-L1	1	0.68987	0.671258	0.049426	4.1525e-07
ElSS-L1	2	0.617842
ElSS-L1	3	0.576597
ElSS-L1	4	0.616998
ElSS-L1	5	0.854981
ElSS-L2	1	0	0	0
ElSS-L2	2	0
ElSS-L2	3	0
ElSS-L2	4	0
ElSS-L2	5	0
HMGRt, EV	1	0	0	0
HMGRt, EV	2	0
HMGRt, EV	3	0
HMGRt, EV	4	0
HMGRt, EV	5	0
HMGRt, EpSS-L1	1	15.4008	13.528	0.827284	9.85046e-08
HMGRt, EpSS-L1	2	15.4452
HMGRt, EpSS-L1	3	12.3209
HMGRt, EpSS-L1	4	13.1616
HMGRt, EpSS-L1	5	11.3114
HMGRt, ElSS-L1	1	12.6333	13.5704	0.784857	6.37489e-08
HMGRt, ElSS-L1	2	13.3157
HMGRt, ElSS-L1	3	12.4034
HMGRt, ElSS-L1	4	16.6515
HMGRt, ElSS-L1	5	12.8481
HMGRt, ElSS-L2	1	0	0	0
HMGRt, ElSS-L2	2	0
HMGRt, ElSS-L2	3	0
HMGRt, ElSS-L2	4	0
HMGRt, ElSS-L2	5	0

## Sheet: Figure 4b
Gene combination	Biological replicate	Squalene (ug/mg DW)	Average	SEM	P-value (one sided T-test)
EV	1	0	0	0
EV	2	0
EV	3	0
EV	4	0
EV	5	0
EpSS-L1	1	0	0	0
EpSS-L1	2	0
EpSS-L1	3	0
EpSS-L1	4	0
EpSS-L1	5	0
ElSS-L1	1	0	0	0
ElSS-L1	2	0
ElSS-L1	3	0
ElSS-L1	4	0
ElSS-L1	5	0
ElSS-L2	1	0	0	0
ElSS-L2	2	0
ElSS-L2	3	0
ElSS-L2	4	0
ElSS-L2	5	0
HMGRt, EV	1	1.12188	0.871717	0.111639
HMGRt, EV	2	1.02243
HMGRt, EV	3	1.00741
HMGRt, EV	4	0.575113
HMGRt, EV	5	0.63175
HMGRt, EpSS-L1	1	0.0434369	0.0393607	0.00540445	3.64252e-05
HMGRt, EpSS-L1	2	0.047592
HMGRt, EpSS-L1	3	0.0288451
HMGRt, EpSS-L1	4	0.0523861
HMGRt, EpSS-L1	5	0.0245434
HMGRt, ElSS-L1	1	0.031317	0.0334937	0.00337855	3.44793e-05
HMGRt, ElSS-L1	2	0.0285541
HMGRt, ElSS-L1	3	0.0268566
HMGRt, ElSS-L1	4	0.0458715
HMGRt, ElSS-L1	5	0.0348694
HMGRt, ElSS-L2	1	0.819416	0.863663	0.050427	0.474598
HMGRt, ElSS-L2	2	0.9361
HMGRt, ElSS-L2	3	0.926448
HMGRt, ElSS-L2	4	0.684811
HMGRt, ElSS-L2	5	0.951541

## Sheet: Figure 4c
Gene combination	Biological replicate	2,3-oxidosqualene ug/mg DW	Average	SEM	P-value (one sided T-test)
EV	1	0.0228442	0.0201864	0.00328981
EV	2	0.0181937
EV	3	0.00931607
EV	4	0.0294833
EV	5	0.0210945
EpSS-L1	1	0.000611803	0.000611803	0.000211164	0.00059898
EpSS-L1	2	0.000410354
EpSS-L1	3	0.000225593
EpSS-L1	4	0.00119946
ElSS-L1	1	0.00056543	0.00104948	0.000239549	0.000202198
ElSS-L1	2	0.0018265
ElSS-L1	3	0.000521011
ElSS-L1	4	0.00120333
ElSS-L1	5	0.00113112
ElSS-L2	1	0.0474836	0.0460917	0.0096093	0.028754
ElSS-L2	2	0.0229864
ElSS-L2	3	0.0651323
ElSS-L2	4	0.0691637
ElSS-L2	5	0.0256927
HMGRt, EV	1	2.04182	1.70112	0.108129
HMGRt, EV	2	1.73523
HMGRt, EV	3	1.70945
HMGRt, EV	4	1.3627
HMGRt, EV	5	1.65639
HMGRt, EpSS-L1	1	0.362708	0.292941	0.038608	9.07547e-07
HMGRt, EpSS-L1	2	0.304354
HMGRt, EpSS-L1	3	0.241456
HMGRt, EpSS-L1	4	0.382309
HMGRt, EpSS-L1	5	0.173876
HMGRt, ElSS-L1	1	0.231052	0.224847	0.0141359	4.25614e-07
HMGRt, ElSS-L1	2	0.222168
HMGRt, ElSS-L1	3	0.172442
HMGRt, ElSS-L1	4	0.25151
HMGRt, ElSS-L1	5	0.247064
HMGRt, ElSS-L2	1	1.9063	2.06549	0.138502	0.0359071
HMGRt, ElSS-L2	2	1.95839
HMGRt, ElSS-L2	3	2.39471
HMGRt, ElSS-L2	4	1.69017
HMGRt, ElSS-L2	5	2.37789

## Sheet: Figure 6c
Strain	Biological replicate	Peplusol OD600 adjusted (mg/L)	Average	SEM	P-value (one sided T-test)
-tHMG1-EV	1	0	0	0
-tHMG1-EV	2	0
-tHMG1-EV	3	0
-tHMG1-EpSS-L1	1	4.57331	4.70116	0.451265	0.000239779
-tHMG1-EpSS-L1	2	3.99135
-tHMG1-EpSS-L1	3	5.53881
-tHMG1-EpSS-L2	1	0	0	0
-tHMG1-EpSS-L2	2	0
-tHMG1-EpSS-L2	3	0
-tHMG1-EpSS-L1to-L2_6AA	1	0	0	0
-tHMG1-EpSS-L1to-L2_6AA	2	0
-tHMG1-EpSS-L1to-L2_6AA	3	0
-tHMG1-EpSS-L1to-L2_7AA	1	0	0	0
-tHMG1-EpSS-L1to-L2_7AA	2	0
-tHMG1-EpSS-L1to-L2_7AA	3	0
-tHMG1-EpSS-L2to-L1_6AA	1	2.55295	1.92247	0.36401	0.00308224
-tHMG1-EpSS-L2to-L1_6AA	2	1.29198
-tHMG1-EpSS-L2to-L1_6AA	3	1.92247
-tHMG1-EpSS-L2to-L1_7AA	1	0	0	0
-tHMG1-EpSS-L2to-L1_7AA	2	0
-tHMG1-EpSS-L2to-L1_7AA	3	0
+tHMG1-EV	1	0	0	0
+tHMG1-EV	2	0
+tHMG1-EV	3	0
+tHMG1-EpSS-L1	1	34.3645	27.9307	3.29004	0.000527786
+tHMG1-EpSS-L1	2	25.9087
+tHMG1-EpSS-L1	3	23.5189
+tHMG1-EpSS-L2	1	0	0	0
+tHMG1-EpSS-L2	2	0
+tHMG1-EpSS-L2	3	0
+tHMG1-EpSS-L1to-L2_6AA	1	6.66818	6.93666	0.694253	0.000281923
+tHMG1-EpSS-L1to-L2_6AA	2	5.89111
+tHMG1-EpSS-L1to-L2_6AA	3	8.25069
+tHMG1-EpSS-L1to-L2_7AA	1	0.502629	0.527521	0.0130266	1.11103e-06
+tHMG1-EpSS-L1to-L2_7AA	2	0.546628
+tHMG1-EpSS-L1to-L2_7AA	3	0.533306
+tHMG1-EpSS-L2to-L1_6AA	1	12.8655	11.7896	0.840667	7.49954e-05
+tHMG1-EpSS-L2to-L1_6AA	2	12.3706
+tHMG1-EpSS-L2to-L1_6AA	3	10.1328
+tHMG1-EpSS-L2to-L1_7AA	1	3.26179	3.26179	0.847568	0.00916376
+tHMG1-EpSS-L2to-L1_7AA	2	1.79375
+tHMG1-EpSS-L2to-L1_7AA	3	4.72982

[truncated: 4 more sheets: Figure 6d, Supplementary Fig.1b, Supplementary Fig.4d, Supplementary Fig.7]
